# Supplementary material for: Identification of evolutionarily conserved DNA damage response genes that alter sensitivity to cisplatin
Source: Oncotarget. 2016 Nov 15;8(12):19156–71. doi: 10.18632/oncotarget.13353 (PMC5386675; doi:10.18632/oncotarget.13353)
Supplement: Supplementary file 2 [file oncotarget-08-19156-s002.xlsx]

## Sheet: Sup.Table 1
Yeast UV_rad genes	Gene name	LTS pubs	HTS pubs	in clusters	fly UV_rad	worm UV_rad	human	S.c. cisplatin	DDR in S.c.
YML032C	RAD52	7	3	Y	n	n	Y	Y	Y
YER171W	RAD3	6	0	n	Y	n	Y	Y	Y
YDR217C	RAD9	5	5	Y	n	n	n	Y	Y
YDR076W	RAD55	5	4	Y	n	n	n	Y	Y
YLR032W	RAD5	5	4	Y	n	n	Y	Y	Y
YGR258C	RAD2	4	2	Y	n	Y	Y	Y	Y
YNL250W	RAD50	4	2	Y	n	n	Y	Y	Y
YOR005C	DNL4	4	0	n	Y	n	Y	n	Y
YOR368W	RAD17	3	6	Y	n	n	n	Y	Y
YDR004W	RAD57	3	4	Y	n	n	Y	Y	Y
YCR066W	RAD18	3	3	Y	n	n	Y	Y	Y
YDR419W	RAD30	3	3	n	n	n	n	n	Y
YDR369C	XRS2	3	2	n	n	n	n	Y	Y
YGL058W	RAD6	3	2	Y	n	n	Y	Y	Y
YER116C	SLX8	3	1	Y	n	n	n	n	Y
YDL013W	SLX5	3	1	n	n	n	n	Y	Y
YOR290C	SNF2	3	1	Y	n	Y	Y	Y	Y
YEL019C	MMS21	3	0	n	n	n	n	n	Y
YEL037C	RAD23	2	4	Y	n	Y	Y	Y	Y
YMR201C	RAD14	2	4	Y	n	Y	Y	Y	Y
YER095W	RAD51	2	3	Y	n	Y	Y	Y	Y
YER173W	RAD24	2	3	Y	n	Y	Y	n	Y
YML095C	RAD10	2	3	Y	n	Y	Y	Y	Y
YHR081W	LRP1	2	2	n	n	n	n	n	n
YJL092W	SRS2	2	2	Y	n	n	n	Y	Y
YJR052W	RAD7	2	2	n	n	n	n	n	Y
YNL246W	VPS75	2	2	n	n	n	n	n	Y
YPL167C	REV3	2	2	Y	n	n	Y	Y	Y
YBR114W	RAD16	2	1	n	n	n	Y	n	Y
YDR359C	EAF1	2	1	Y	n	n	n	n	Y
YNL107W	YAF9	2	1	Y	n	n	Y	n	Y
YPL254W	HFI1	2	1	Y	n	n	n	Y	n
YAR007C	RFA1	2	0	n	n	n	Y	n	Y
YBR136W	MEC1	2	0	n	Y	n	Y	Y	Y
YIL143C	SSL2	2	0	n	Y	n	Y	Y	Y
YJR068W	RFC2	2	0	n	n	n	Y	n	Y
YLL036C	PRP19	2	0	n	n	n	n	n	Y
YLR005W	SSL1	2	0	n	n	n	Y	n	Y
YLR383W	SMC6	2	0	n	n	n	Y	Y	Y
YMR224C	MRE11	2	0	Y	n	n	Y	Y	Y
YMR284W	YKU70	2	0	Y	n	n	Y	Y	Y
YPR164W	MMS1	2	0	Y	n	n	n	Y	Y
YGL087C	MMS2	1	5	n	n	n	Y	Y	Y
YLR288C	MEC3	1	5	Y	n	n	n	Y	Y
YMR190C	SGS1	1	4	Y	Y	Y	Y	Y	Y
YPL022W	RAD1	1	4	Y	n	Y	Y	Y	Y
YKL054C	DEF1	1	3	Y	n	n	n	n	Y
YKL057C	NUP120	1	3	Y	n	n	n	Y	Y
YDR092W	UBC13	1	3	n	n	n	Y	n	Y
YDR364C	CDC40	1	3	n	n	n	Y	n	n
YGL163C	RAD54	1	3	Y	Y	n	Y	Y	Y
YOL076W	MDM20	1	3	n	n	n	n	Y	n
YPL129W	TAF14	1	3	Y	n	n	n	n	n
YBR098W	MMS4	1	2	Y	n	n	n	Y	Y
YER162C	RAD4	1	2	Y	n	Y	Y	Y	Y
YHR025W	THR1	1	2	Y	n	n	n	Y	n
YHR100C	GEP4	1	2	Y	n	n	n	n	n
YKL114C	APN1	1	2	Y	n	n	n	Y	Y
YDL101C	DUN1	1	2	Y	n	n	Y	n	Y
YDR014W	RAD61	1	2	Y	n	n	n	Y	n
YDR138W	HPR1	1	2	Y	n	n	n	Y	Y
YGL070C	RPB9	1	2	Y	n	n	Y	Y	Y
YJL127C	SPT10	1	2	Y	n	n	n	n	Y
YLR235C	YLR235C	1	2	n	n	n	n	n	n
YOR346W	REV1	1	2	n	n	Y	Y	Y	Y
YPR131C	NAT3	1	2	Y	n	n	Y	Y	n
YAL015C	NTG1	1	1	n	n	n	Y	n	Y
YAL019W	FUN30	1	1	n	n	n	Y	n	Y
YBR195C	MSI1	1	1	Y	n	n	n	Y	n
YCL016C	DCC1	1	1	Y	n	n	n	Y	Y
YHR064C	SSZ1	1	1	Y	n	n	n	Y	n
YHR147C	MRPL6	1	1	n	n	n	n	n	n
YHR183W	GND1	1	1	n	n	n	Y	Y	n
YIL128W	MET18	1	1	n	n	n	Y	n	Y
YKL032C	IXR1	1	1	n	n	n	n	n	Y
YKL113C	RAD27	1	1	n	n	n	Y	n	Y
YGR105W	VMA21	1	1	Y	n	n	n	Y	n
YGR285C	ZUO1	1	1	Y	n	n	Y	Y	n
YJL115W	ASF1	1	1	Y	n	n	Y	Y	n
YJR144W	MGM101	1	1	n	n	n	n	n	Y
YLL002W	RTT109	1	1	Y	n	n	n	Y	Y
YLR320W	MMS22	1	1	Y	n	n	n	Y	Y
YML028W	TSA1	1	1	n	n	n	Y	n	Y
YMR021C	MAC1	1	1	Y	n	n	n	Y	n
YMR024W	MRPL3	1	1	Y	n	n	n	n	n
YNL064C	YDJ1	1	1	Y	n	n	Y	Y	n
YNL225C	CNM67	1	1	Y	n	n	n	n	n
YNL273W	TOF1	1	1	Y	n	n	n	Y	Y
YNR052C	POP2	1	1	Y	n	n	Y	Y	n
YOR001W	RRP6	1	1	n	n	n	Y	n	n
YOR231W	MKK1	1	1	n	n	n	n	n	n
YPL046C	ELC1	1	1	n	n	n	Y	n	Y
YPL226W	NEW1	1	1	Y	n	n	n	n	n
YPL234C	VMA11	1	1	Y	n	n	n	Y	n
YPR135W	CTF4	1	1	Y	n	n	Y	Y	Y
YBL057C	PTH2	1	0	n	n	n	Y	n	n
YBL088C	TEL1	1	0	n	n	n	Y	n	Y
YBR081C	SPT7	1	0	Y	n	n	n	n	n
YBR088C	POL30	1	0	n	n	n	Y	n	Y
YBR289W	SNF5	1	0	Y	n	Y	Y	n	Y
YCR053W	THR4	1	0	Y	n	n	Y	n	n
YEL051W	VMA8	1	0	Y	n	n	Y	Y	n
YER142C	MAG1	1	0	n	n	n	n	n	Y
YER151C	UBP3	1	0	Y	n	n	Y	n	n
YHR205W	SCH9	1	0	n	n	n	Y	n	n
YIL154C	IMP2'	1	0	Y	n	n	n	Y	n
YKR095W	MLP1	1	0	n	n	n	Y	n	Y
YFR027W	ECO1	1	0	n	n	n	n	n	Y
YFR052W	RPN12	1	0	n	n	n	Y	n	n
YDL164C	CDC9	1	0	n	n	n	Y	n	Y
YDR007W	TRP1	1	0	Y	n	n	n	Y	n
YDR224C	HTB1	1	0	n	n	n	Y	n	Y
YDR225W	HTA1	1	0	n	n	n	Y	n	Y
YDR440W	DOT1	1	0	n	n	n	Y	n	Y
YDR460W	TFB3	1	0	n	n	n	Y	n	Y
YDR470C	UGO1	1	0	n	n	n	n	n	n
YGL090W	LIF1	1	0	n	n	n	n	n	Y
YGL150C	INO80	1	0	n	n	n	Y	n	Y
YGL190C	CDC55	1	0	n	n	n	Y	n	n
YJL168C	SET2	1	0	n	n	n	Y	n	n
YJL176C	SWI3	1	0	Y	n	n	Y	Y	n
YJR006W	POL31	1	0	n	n	n	Y	n	Y
YJR017C	ESS1	1	0	n	n	n	Y	n	n
YJR139C	HOM6	1	0	Y	n	n	n	Y	n
YLR007W	NSE1	1	0	n	n	n	n	n	Y
YLR176C	RFX1	1	0	n	n	n	Y	Y	n
YLR447C	VMA6	1	0	Y	n	n	Y	Y	n
YML021C	UNG1	1	0	n	n	n	Y	n	Y
YML102W	CAC2	1	0	n	n	n	Y	n	n
YMR048W	CSM3	1	0	Y	n	n	n	n	Y
YMR116C	ASC1	1	0	n	n	n	Y	n	n
YNL139C	THO2	1	0	Y	n	n	Y	n	Y
YNL312W	RFA2	1	0	n	n	n	Y	n	Y
YOL034W	SMC5	1	0	n	n	n	Y	n	Y
YOL094C	RFC4	1	0	n	n	n	Y	n	Y
YOL148C	SPT20	1	0	n	n	n	n	n	n
YOR144C	ELG1	1	0	Y	n	n	n	Y	Y
YOR257W	CDC31	1	0	n	n	n	Y	n	n
YOR386W	PHR1	1	0	Y	Y	n	Y	n	Y
YPL020C	ULP1	1	0	n	n	n	Y	n	n
YPL122C	TFB2	1	0	n	Y	n	Y	n	Y
YPL153C	RAD53	1	0	n	n	n	Y	n	Y
YPL204W	HRR25	1	0	n	n	n	Y	n	Y
YPR018W	RLF2	1	0	n	n	n	n	n	n
YPR056W	TFB4	1	0	n	Y	n	Y	n	Y
YPR103W	PRE2	1	0	n	n	n	Y	n	n
YDR079C-A	TFB5	1	0	n	n	n	n	n	Y
YDR386W	MUS81	0	5	Y	n	n	Y	Y	Y
YHR013C	ARD1	0	4	Y	n	n	Y	n	n
YPL194W	DDC1	0	3	Y	n	n	n	n	Y
YPL193W	RSA1	0	3	Y	n	n	n	n	n
YOR039W	CKB2	0	3	Y	n	n	Y	Y	Y
YNL296W	YNL296W	0	3	Y	n	n	n	n	n
YMR242C	RPL20a	0	3	n	n	n	Y	Y	n
YMR091C	NPL6	0	3	Y	n	n	n	Y	Y
YML011C	RAD33	0	3	n	n	n	n	n	Y
YLR056W	ERG3	0	3	Y	n	n	Y	Y	n
YHR134W	WSS1	0	3	Y	n	n	n	Y	Y
YER044C	ERG28	0	3	Y	n	n	Y	Y	n
YDR432W	NPL3	0	3	n	n	n	Y	n	n
YAL021C	CCR4	0	3	Y	Y	n	Y	Y	n
YPR124W	CTR1	0	2	Y	n	n	n	Y	n
YPL271W	ATP15	0	2	Y	n	n	n	n	n
YPL191C	YPL191C	0	2	n	n	n	Y	n	n
YPL188W	POS5	0	2	n	n	n	n	n	n
YPL172C	COX10	0	2	n	n	n	Y	n	n
YPL161C	BEM4	0	2	Y	n	n	n	n	n
YPL139C	UME1	0	2	n	n	n	n	n	n
YPL106C	SSE1	0	2	Y	n	n	Y	n	n
YPL055C	LGE1	0	2	n	n	n	n	n	n
YOR304C-A	YOR304C-A	0	2	n	n	n	n	n	n
YOR297C	TIM18	0	2	n	n	n	n	n	n
YOR295W	UAF30	0	2	n	n	n	n	n	n
YOR221C	MCT1	0	2	Y	n	n	n	n	n
YOR211C	MGM1	0	2	Y	n	n	Y	n	n
YOR083W	WHI5	0	2	n	n	n	n	n	n
YOR065W	CYT1	0	2	n	n	n	Y	n	n
YOR054C	VHS3	0	2	Y	n	n	Y	n	n
YOR036W	PEP12	0	2	Y	n	n	Y	n	n
YOR030W	DFG16	0	2	n	n	n	n	Y	n
YOR026W	BUB3	0	2	n	n	n	n	n	n
YOL072W	THP1	0	2	Y	n	n	n	Y	Y
YOL023W	IFM1	0	2	Y	n	n	Y	n	n
YOL004W	SIN3	0	2	Y	n	n	Y	n	Y
YNR014W	YNR014W	0	2	n	n	n	n	n	n
YNL248C	RPA49	0	2	n	n	n	n	n	n
YMR304W	UBP15	0	2	n	n	n	Y	n	n
YMR198W	CIK1	0	2	n	n	n	n	n	n
YMR179W	SPT21	0	2	Y	n	n	n	n	n
YMR011W	HXT2	0	2	n	n	n	Y	n	n
YMR010W	YMR010W	0	2	n	n	n	n	n	n
YMR008C	PLB1	0	2	n	n	n	n	n	n
YMR003W	AIM34	0	2	n	n	n	n	n	n
YML013W	UBX2	0	2	n	n	n	n	Y	n
YML010W-A	YML010W-A	0	2	Y	n	n	n	n	n
YML008C	ERG6	0	2	Y	n	n	n	Y	n
YLR403W	SFP1	0	2	n	n	n	Y	Y	n
YLR393W	ATP10	0	2	n	n	n	n	n	n
YLR357W	RSC2	0	2	Y	n	Y	Y	n	Y
YLR322W	VPS65	0	2	Y	n	n	n	n	n
YLR261C	VPS63	0	2	Y	n	n	n	n	n
YLR226W	BUR2	0	2	Y	n	n	n	Y	n
YLR148W	PEP3	0	2	Y	n	n	Y	Y	n
YLR069C	MEF1	0	2	Y	n	n	Y	n	n
YLR027C	AAT2	0	2	n	n	n	Y	n	n
YKR082W	NUP133	0	2	Y	n	n	n	Y	Y
YKL212W	SAC1	0	2	Y	n	n	Y	Y	n
YKL119C	VPH2	0	2	Y	n	n	n	Y	n
YKL087C	CYT2	0	2	n	n	n	n	n	n
YKL073W	LHS1	0	2	Y	n	n	n	n	n
YKL009W	MRT4	0	2	n	n	n	Y	n	n
YJR090C	GRR1	0	2	Y	n	n	Y	n	Y
YJL005W	CYR1	0	2	n	n	n	Y	n	n
YIL139C	REV7	0	2	n	n	n	n	Y	Y
YHR038W	RRF1	0	2	n	n	n	n	n	n
YHR011W	DIA4	0	2	Y	n	n	Y	n	n
YHL031C	GOS1	0	2	Y	n	n	Y	n	n
YHL023C	NPR3	0	2	n	n	n	n	n	n
YGR215W	RSM27	0	2	Y	n	n	n	n	n
YGR180C	RNR4	0	2	Y	n	n	n	Y	n
YGR135W	PRE9	0	2	Y	n	n	Y	n	n
YGR020C	VMA7	0	2	Y	n	n	Y	Y	n
YGL244W	RTF1	0	2	Y	n	n	Y	n	Y
YGL237C	HAP2	0	2	n	n	n	Y	n	n
YER068W	MOT2	0	2	n	n	n	Y	n	n
YEL044W	IES6	0	2	Y	n	n	n	n	n
YDR433W	YDR433W	0	2	Y	n	n	n	n	n
YDR418W	RPL12b	0	2	n	n	n	Y	n	n
YDR408C	ADE8	0	2	n	n	n	n	n	n
YDR405W	MRP20	0	2	Y	n	n	n	n	n
YDR388W	RVS167	0	2	Y	n	n	n	Y	n
YDR378C	LSM6	0	2	Y	n	n	n	n	n
YDR377W	ATP17	0	2	Y	n	n	n	n	n
YDR348C	PAL1	0	2	Y	n	n	n	n	n
YDR226W	ADK1	0	2	Y	n	n	Y	n	n
YDR195W	REF2	0	2	Y	n	n	n	n	n
YDR194C	MSS116	0	2	Y	n	n	n	n	n
YDR115W	YDR115W	0	2	Y	n	n	n	n	n
YDL116W	NUP84	0	2	Y	n	n	Y	n	Y
YDL115C	IWR1	0	2	Y	n	n	n	Y	n
YCR020W-B	HTL1	0	2	Y	n	n	n	n	Y
YCR009C	RVS161	0	2	Y	n	n	Y	Y	n
YCL037C	SRO9	0	2	Y	n	n	n	Y	n
YCL007C	CWH36	0	2	Y	n	n	n	Y	n
YBR179C	FZO1	0	2	Y	n	n	n	n	n
YBL089W	AVT5	0	2	n	n	n	Y	n	n
YAR042W	SWH1	0	2	n	n	n	Y	n	n
YAR035W	YAT1	0	2	n	n	n	Y	n	n
YAR031W	PRM9	0	2	n	n	n	n	n	n
YAR030C	YAR030C	0	2	n	n	n	n	n	n
YAR029W	YAR029W	0	2	n	n	n	n	n	n
YAR015W	ADE1	0	2	n	n	n	n	n	n
YAR002W	NUP60	0	2	Y	n	n	n	n	Y
YAL035W	FUN12	0	2	Y	n	n	Y	Y	n
YAL029C	MYO4	0	2	n	Y	n	Y	n	n
YAL028W	FRT2	0	2	n	n	n	n	n	n
YAL027W	SAW1	0	2	n	n	n	n	n	Y
YAL009W	SPO7	0	2	Y	n	n	n	n	n
YAL007C	ERP2	0	2	n	n	n	n	n	n
YBR099C	YBR099C	0	2	Y	n	n	n	Y	n
YDL059C	RAD59	0	2	Y	n	n	n	Y	Y
YGL175C	SAE2	0	2	Y	n	n	n	Y	Y
YGR056W	RSC1	0	2	Y	n	Y	Y	Y	Y
YAL002W	VPS8	0	1	n	n	n	Y	n	n
YAL040C	CLN3	0	1	Y	n	n	n	Y	n
YBL090W	MRP21	0	1	Y	n	n	n	n	n
YBR194W	AIM4	0	1	Y	n	n	n	n	n
YBR231C	SWC5	0	1	Y	n	n	Y	n	n
YCL029C	BIK1	0	1	Y	n	n	n	n	n
YCR071C	IMG2	0	1	Y	n	n	n	n	n
YCR077C	PAT1	0	1	Y	n	n	n	n	n
YCR084C	TUP1	0	1	Y	n	n	Y	n	Y
YDL045W-A	MRP10	0	1	Y	n	n	n	n	n
YDL047W	SIT4	0	1	Y	n	n	Y	n	Y
YDL075W	RPL31a	0	1	Y	n	n	Y	Y	n
YDL160C	DHH1	0	1	Y	n	n	Y	Y	n
YDR065W	RRG1	0	1	Y	n	n	n	n	n
YDR078C	SHU2	0	1	Y	n	n	n	Y	Y
YDR114C	YDR114C	0	1	Y	n	n	n	n	n
YDR129C	SAC6	0	1	Y	n	n	Y	n	n
YDR159W	SAC3	0	1	Y	n	n	Y	n	Y
YDR162C	NBP2	0	1	Y	n	n	n	n	n
YDR171W	HSP42	0	1	Y	n	n	n	n	n
YDR192C	NUP42	0	1	Y	n	n	n	n	n
YDR207C	UME6	0	1	Y	n	n	n	n	n
YDR323C	PEP7	0	1	Y	n	n	n	n	n
YDR335W	MSN5	0	1	Y	n	n	Y	Y	n
YDR363W	ESC2	0	1	Y	n	n	n	Y	Y
YDR409W	SIZ1	0	1	Y	n	n	Y	Y	n
YDR484W	VPS52	0	1	Y	n	n	Y	n	n
YDR532C	KRE28	0	1	Y	n	n	n	n	n
YEL050C	RML2	0	1	Y	n	n	Y	n	n
YER016W	BIM1	0	1	Y	n	n	Y	Y	n
YER070W	RNR1	0	1	Y	n	n	Y	n	n
YER083C	GET2	0	1	Y	n	n	n	Y	n
YER153C	PET122	0	1	Y	n	n	n	n	n
YER154W	OXA1	0	1	Y	n	n	Y	n	n
YGL019W	CKB1	0	1	Y	n	n	n	Y	Y
YGL076C	RPL7a	0	1	Y	n	n	Y	Y	n
YGL084C	GUP1	0	1	Y	n	n	Y	Y	n
YGL240W	DOC1	0	1	Y	n	n	Y	Y	n
YGR036C	CAX4	0	1	Y	n	n	Y	Y	n
YGR104C	SRB5	0	1	Y	n	n	n	n	n
YGR165W	MRPS35	0	1	Y	n	n	n	n	n
YGR167W	CLC1	0	1	Y	n	n	n	n	n
YGR188C	BUB1	0	1	Y	n	n	Y	n	n
YGR262C	BUD32	0	1	Y	n	n	Y	Y	n
YGR272C	YGR272C	0	1	Y	n	n	n	n	n
YHL005C	YHL005C	0	1	Y	n	n	n	Y	n
YHL006C	SHU1	0	1	Y	n	n	n	Y	Y
YHL025W	SNF6	0	1	Y	n	n	n	n	Y
YHR004C	NEM1	0	1	Y	n	n	Y	n	n
YHR012W	VPS29	0	1	Y	n	n	Y	n	n
YHR031C	RRM3	0	1	Y	n	n	Y	Y	Y
YHR041C	SRB2	0	1	Y	n	n	n	n	n
YHR060W	VMA22	0	1	Y	n	n	n	Y	n
YHR091C	MSR1	0	1	Y	n	n	Y	n	n
YHR191C	CTF8	0	1	Y	n	n	n	Y	n
YIL134W	FLX1	0	1	Y	n	n	n	n	n
YJL080C	SCP160	0	1	Y	n	n	Y	Y	n
YJL124C	LSM1	0	1	Y	n	n	Y	n	n
YJL140W	RPB4	0	1	Y	n	n	Y	Y	Y
YJL179W	PFD1	0	1	Y	n	n	n	n	n
YJL183W	MNN11	0	1	Y	n	n	n	n	n
YJR043C	POL32	0	1	Y	n	n	n	Y	Y
YJR105W	ADO1	0	1	Y	n	n	Y	n	n
YJR113C	RSM7	0	1	Y	n	n	n	n	n
YKL016C	ATP7	0	1	Y	n	n	n	n	n
YKL048C	ELM1	0	1	Y	n	n	Y	Y	n
YKL077W	YKL077W	0	1	Y	n	n	n	n	n
YKL118W	YKL118W	0	1	Y	n	n	n	Y	n
YKL139W	CTK1	0	1	Y	n	n	Y	n	Y
YLR039C	RIC1	0	1	Y	n	n	n	n	n
YLR085C	ARP6	0	1	Y	n	n	Y	n	n
YLR182W	SWI6	0	1	Y	n	n	n	n	n
YLR190W	MMR1	0	1	Y	n	n	n	n	n
YLR358C	YLR358C	0	1	Y	n	n	n	n	n
YLR399C	BDF1	0	1	Y	n	n	Y	n	Y
YLR435W	TSR2	0	1	Y	n	n	n	n	n
YML014W	TRM9	0	1	Y	n	n	Y	n	n
YML024W	RPS17a	0	1	Y	n	n	Y	n	n
YML112W	CTK3	0	1	Y	n	n	n	Y	Y
YMR032W	HOF1	0	1	Y	n	n	n	n	Y
YMR039C	SUB1	0	1	Y	n	n	Y	n	Y
YMR060C	SAM37	0	1	Y	n	n	n	n	n
YMR078C	CTF18	0	1	Y	n	n	Y	Y	Y
YMR166C	YMR166C	0	1	Y	n	n	n	n	n
YMR188C	MRPS17	0	1	Y	n	n	n	n	n
YMR193W	MRPL24	0	1	Y	n	n	n	n	n
YMR228W	MTF1	0	1	Y	n	n	n	n	n
YNL059C	ARP5	0	1	Y	n	n	Y	n	Y
YNL136W	EAF7	0	1	Y	n	n	n	n	Y
YNL201C	PSY2	0	1	Y	n	Y	Y	Y	Y
YNL213C	RRG9	0	1	Y	n	n	n	n	n
YNL297C	MON2	0	1	Y	n	n	Y	n	n
YOL009C	MDM12	0	1	Y	n	n	n	n	n
YOL012C	HTZ1	0	1	Y	n	n	Y	n	n
YOL018C	TLG2	0	1	Y	n	n	Y	n	n
YOL086C	ADH1	0	1	Y	n	n	n	Y	n
YOR008C	SLG1	0	1	Y	n	n	n	n	n
YOR014W	RTS1	0	1	Y	n	n	Y	n	n
YOR035C	SHE4	0	1	Y	n	n	n	Y	n
YOR051C	ETT1	0	1	Y	n	n	n	n	n
YOR080W	DIA2	0	1	Y	n	n	n	Y	n
YOR196C	LIP5	0	1	Y	n	n	Y	n	n
YOR198C	BFR1	0	1	Y	n	n	n	Y	n
YOR201C	MRM1	0	1	Y	n	n	Y	n	n
YOR258W	HNT3	0	1	Y	Y	n	Y	n	Y
YPL008W	CHL1	0	1	Y	n	n	Y	Y	Y
YPL031C	PHO85	0	1	Y	n	n	Y	n	Y
YPL118W	MRP51	0	1	Y	n	n	n	n	n
YPL144W	POC4	0	1	Y	n	n	n	n	n
YPL205C	YPL205C	0	1	Y	n	n	n	n	n
YPL216W	YPL216W	0	1	Y	n	n	n	n	n
YPL245W	YPL245W	0	1	Y	n	n	n	n	n
YPL253C	VIK1	0	1	Y	n	n	n	n	n
YPR024W	YME1	0	1	Y	n	n	Y	n	n
YPR134W	MSS18	0	1	Y	n	n	n	n	n
