# Supplementary material for: Identification of evolutionarily conserved DNA damage response genes that alter sensitivity to cisplatin
Source: Oncotarget. 2016 Nov 15;8(12):19156–71. doi: 10.18632/oncotarget.13353 (PMC5386675; doi:10.18632/oncotarget.13353)
Supplement: Supplementary file 3 [file oncotarget-08-19156-s003.xlsx]

## Sheet: Sup.Table 2
Yeast cisplatin genes	Gene name	binary pubs	CGS sets	in clusters	human	S.c. UV_rad	DDR in S.c.
YDR076W	RAD55	6	3	Y	n	Y	Y
YPL022W	RAD1	6	3	Y	Y	Y	Y
YCR066W	RAD18	5	3	Y	Y	Y	Y
YDR004W	RAD57	5	3	Y	Y	Y	Y
YDR386W	MUS81	5	3	Y	Y	Y	Y
YLR032W	RAD5	5	3	Y	Y	Y	Y
YMR201C	RAD14	5	3	Y	Y	Y	Y
YBR098W	MMS4	4	3	Y	n	Y	Y
YDL059C	RAD59	4	3	Y	n	Y	Y
YER095W	RAD51	4	3	Y	Y	Y	Y
YER162C	RAD4	4	3	Y	Y	Y	Y
YGL175C	SAE2	4	3	Y	n	Y	Y
YGR258C	RAD2	4	3	Y	Y	Y	Y
YJL092W	SRS2	4	3	Y	n	Y	Y
YML095C	RAD1	4	3	Y	Y	Y	Y
YMR137C	PSO2	4	3	Y	Y	n	Y
YDR075W	PPH3	4	2	Y	n	n	Y
YML032C	RAD52	4	2	Y	Y	Y	Y
YGL163C	RAD54	3	3	Y	Y	Y	Y
YJL165C	HAL5	3	3	Y	n	n	n
YJR043C	POL32	3	3	Y	n	Y	Y
YLR376C	PSY3	3	3	Y	n	n	Y
YNL201C	PSY2	3	3	Y	Y	Y	Y
YOR346W	REV1	3	3	n	Y	Y	Y
YPL167C	REV3	3	3	Y	Y	Y	Y
YNL250W	RAD5	3	3	Y	Y	Y	Y
YBR099C	YBR099C	3	2	Y	n	Y	n
YGL087C	MMS2	3	2	n	Y	Y	Y
YIL154C	IMP2	3	2	Y	n	Y	n
YLR135W	SLX4	3	2	Y	n	n	Y
YJL115W	ASF1	3	1	Y	Y	Y	n
YDR078C	SHU2	2	3	Y	n	Y	Y
YHL006C	SHU1	2	3	Y	n	Y	Y
YIL132C	CSM2	2	3	Y	n	n	Y
YIR002C	MPH1	2	3	Y	Y	n	Y
YMR190C	SGS1	2	3	Y	Y	Y	Y
YBL046W	PSY4	2	2	Y	n	n	Y
YDR369C	XRS2	2	2	n	n	Y	Y
YEL037C	RAD23	2	2	Y	Y	Y	Y
YGR285C	ZUO1	2	2	Y	Y	Y	n
YIL139C	REV7	2	2	n	n	Y	Y
YOR368W	RAD17	2	2	Y	n	Y	Y
YDR217C	RAD9	2	1	Y	n	Y	Y
YHR025W	THR1	2	1	Y	n	Y	n
YKL119C	VPH2	2	1	Y	n	Y	n
YLR426W	TDA5	2	1	n	Y	n	n
YMR091C	NPL6	2	1	Y	n	Y	Y
YNL064C	YDJ1	2	1	Y	Y	Y	n
YPR119W	CLB2	2	1	Y	Y	n	n
YDL066W	IDP1	1	3	Y	Y	n	n
YER083C	GET2	1	3	Y	n	Y	n
YKL101W	HSL1	1	3	Y	Y	n	n
YCL016C	DCC1	1	3	Y	n	Y	Y
YJL129C	TRK1	1	3	n	n	n	n
YGL012W	ERG4	1	2	Y	n	n	n
YGR092W	DBF2	1	2	n	Y	n	n
YJR139C	HOM6	1	2	Y	n	Y	n
YLR234W	TOP3	1	2	n	Y	n	n
YLR396C	VPS33	1	2	Y	Y	n	n
YOR039W	CKB2	1	2	Y	Y	Y	Y
YPR036W	VMA13	1	2	Y	Y	n	n
YPR135W	CTF4	1	2	Y	Y	Y	Y
YAL021C	CCR4	1	1	Y	Y	Y	n
YBR043C	QDR3	1	1	n	n	n	n
YBR136W	MEC1	1	1	n	Y	Y	Y
YCL005W-A	VMA9	1	1	n	n	n	n
YCL007C	YCL007C	1	1	Y	n	Y	n
YCL037C	SRO9	1	1	Y	n	Y	n
YCL060C	YCL060C	1	1	Y	n	n	n
YCR063W	BUD31	1	1	Y	Y	n	n
YCR065W	HCM1	1	1	Y	Y	n	n
YDL013W	SLX5	1	1	n	n	Y	Y
YDL160C	DHH1	1	1	Y	Y	Y	n
YDR007W	TRP1	1	1	Y	n	Y	n
YDR174W	HMO1	1	1	Y	n	n	n
YDR245W	MNN1	1	1	Y	n	n	n
YEL051W	VMA8	1	1	Y	Y	Y	n
YER171W	RAD3	1	1	n	Y	Y	Y
YGL019W	CKB1	1	1	Y	n	Y	Y
YGL058W	RAD6	1	1	Y	Y	Y	Y
YGL070C	RPB9	1	1	Y	Y	Y	Y
YGL076C	RPL7A	1	1	Y	Y	Y	n
YGL084C	GUP1	1	1	Y	Y	Y	n
YGL143C	MRF1	1	1	Y	Y	n	n
YGL168W	HUR1	1	1	Y	n	n	n
YGL240W	DOC1	1	1	Y	Y	Y	n
YGR020C	VMA7	1	1	Y	Y	Y	n
YGR105W	VMA21	1	1	Y	n	Y	n
YGR252W	GCN5	1	1	n	Y	n	n
YHR026W	VMA16	1	1	Y	Y	n	n
YHR039C-A	VMA1	1	1	n	Y	n	n
YHR064C	SSZ1	1	1	Y	n	Y	n
YHR183W	GND1	1	1	n	Y	Y	n
YHR191C	CTF8	1	1	Y	n	Y	n
YIL005W	EPS1	1	1	n	n	n	n
YIL121W	QDR2	1	1	n	n	n	n
YIL143C	SSL2	1	1	n	Y	Y	Y
YJR104C	SOD1	1	1	n	Y	n	n
YJR121W	ATP2	1	1	n	Y	n	n
YKL048C	ELM1	1	1	Y	Y	Y	n
YKL076C	PSY1	1	1	Y	n	n	n
YKL204W	EAP1	1	1	Y	n	n	n
YKR082W	NUP133	1	1	Y	n	Y	Y
YLR226W	BUR2	1	1	Y	n	Y	n
YLR288C	MEC3	1	1	Y	n	Y	Y
YLR337C	VRP1	1	1	Y	n	n	n
YLR383W	SMC6	1	1	n	Y	Y	Y
YLR403W	SFP1	1	1	n	Y	Y	n
YLR447C	VMA6	1	1	Y	Y	Y	n
YMR073C	IRC21	1	1	n	n	n	n
YMR078C	CTF18	1	1	Y	Y	Y	Y
YMR142C	RPL13B	1	1	n	Y	n	n
YMR152W	YIM1	1	1	Y	Y	n	Y
YMR224C	MRE11	1	1	Y	Y	Y	Y
YMR242C	RPL2A	1	1	n	Y	Y	n
YNL070W	TOM7	1	1	Y	n	n	n
YNL197C	WHI3	1	1	Y	n	n	n
YNL280C	ERG24	1	1	Y	Y	n	n
YNR031C	SSK2	1	1	n	Y	n	n
YNR068C	YNR068C	1	1	n	n	n	n
YOL001W	PHO8	1	1	Y	n	n	n
YOL081W	IRA2	1	1	Y	Y	n	n
YOR290C	SNF2	1	1	Y	Y	Y	Y
YOR332W	VMA4	1	1	n	Y	n	n
YPL234C	VMA11	1	1	Y	n	Y	n
YPL254W	HFI1	1	1	Y	n	Y	n
YAL024C	LTE1	0	3	n	n	n	n
YDR014W	RAD61	0	3	Y	n	Y	n
YDR289C	RTT13	0	3	n	Y	n	Y
YDR439W	LRS4	0	3	n	n	n	n
YER167W	BCK2	0	3	n	n	n	n
YHR129C	ARP1	0	3	Y	Y	n	n
YHR134W	WSS1	0	3	Y	n	Y	Y
YIR033W	MGA2	0	3	n	n	n	n
YJL047C	RTT11	0	3	Y	n	n	Y
YMR038C	CCS1	0	3	n	n	n	n
YMR294W	JNM1	0	3	Y	n	n	n
YNL273W	TOF1	0	3	Y	n	Y	Y
YOR033C	EXO1	0	3	n	Y	n	Y
YPL049C	DIG1	0	3	Y	n	n	n
YPL152W	RRD2	0	3	n	Y	n	n
YDR456W	NHX1	0	3	n	Y	n	n
YHR155W	LAM1	0	3	n	n	n	n
YKL075C	YKL075C	0	3	n	n	n	n
YKR048C	NAP1	0	3	n	Y	n	n
YLR170C	APS1	0	3	n	Y	n	n
YNL016W	PUB1	0	3	Y	Y	n	n
YAL018C	LDS1	0	2	n	n	n	n
YAL035W	FUN12	0	2	Y	Y	Y	n
YAL040C	CLN3	0	2	Y	n	Y	n
YBL083C	YBL083C	0	2	n	n	n	n
YBR020W	GAL1	0	2	Y	Y	n	n
YBR097W	VPS15	0	2	Y	Y	n	n
YBR175W	SWD3	0	2	n	n	n	n
YBR195C	MSI1	0	2	Y	n	Y	n
YBR228W	SLX1	0	2	n	Y	n	Y
YBR235W	VHC1	0	2	n	Y	n	n
YBR244W	GPX2	0	2	Y	Y	n	n
YBR261C	TAE1	0	2	n	Y	n	n
YBR291C	CTP1	0	2	n	Y	n	n
YCR008W	SAT4	0	2	Y	n	n	n
YCR009C	RVS161	0	2	Y	Y	Y	n
YDL001W	RMD1	0	2	n	n	n	n
YDL012C	YDL012C	0	2	n	n	n	n
YDL067C	COX9	0	2	n	n	n	n
YDL100C	GET3	0	2	n	Y	n	n
YDL115C	IWR1	0	2	Y	n	Y	n
YDL149W	ATG9	0	2	n	Y	n	n
YDL182W	LYS2	0	2	n	n	n	Y
YDL185W	VMA1	0	2	Y	Y	n	n
YDL213C	NOP6	0	2	Y	n	n	n
YDL226C	GCS1	0	2	Y	Y	n	n
YDL231C	BRE4	0	2	n	n	n	n
YDR173C	ARG82	0	2	Y	n	n	n
YDR197W	CBS2	0	2	n	n	n	n
YDR283C	GCN2	0	2	n	Y	n	Y
YDR291W	HRQ1	0	2	Y	n	n	Y
YDR326C	YSP2	0	2	n	Y	n	n
YDR335W	MSN5	0	2	Y	Y	Y	n
YDR363W	ESC2	0	2	Y	n	Y	Y
YDR372C	VPS74	0	2	n	Y	n	n
YDR379W	RGA2	0	2	n	Y	n	n
YDR389W	SAC7	0	2	Y	n	n	n
YDR409W	SIZ1	0	2	Y	Y	Y	n
YDR435C	PPM1	0	2	n	n	n	n
YEL009C	GCN4	0	2	n	n	n	n
YER005W	YND1	0	2	n	Y	n	n
YER016W	BIM1	0	2	Y	Y	Y	n
YER058W	PET117	0	2	n	n	n	n
YER065C	ICL1	0	2	n	n	n	n
YER087C-A	YER087C-A	0	2	n	n	n	n
YER089C	PTC2	0	2	n	Y	n	Y
YER164W	CHD1	0	2	n	Y	n	n
YFR010W	UBP6	0	2	n	Y	n	n
YGR180C	RNR4	0	2	Y	n	Y	n
YGR256W	GND2	0	2	n	Y	n	n
YHR078W	YHR078W	0	2	n	n	n	n
YIL002C	INP51	0	2	n	Y	n	n
YIL096C	BMT5	0	2	n	n	n	n
YIL113W	SDP1	0	2	n	n	n	n
YIL153W	RRD1	0	2	n	n	n	Y
YIL156W	UBP7	0	2	n	n	n	n
YIL166C	YIL166C	0	2	n	n	n	n
YIR007W	EGH1	0	2	n	n	n	n
YJL029C	VPS53	0	2	Y	Y	n	n
YJL073W	JEM1	0	2	Y	n	n	n
YJL080C	SCP16	0	2	Y	Y	Y	n
YJL140W	RPB4	0	2	Y	Y	Y	Y
YJL193W	YJL193W	0	2	n	n	n	n
YJL204C	RCY1	0	2	Y	n	n	n
YJR047C	ANB1	0	2	n	Y	n	n
YJR054W	KCH1	0	2	Y	n	n	n
YJR135C	MCM22	0	2	n	n	n	n
YKL033W-A	YKL033W-A	0	2	Y	Y	n	n
YKL105C	SEG2	0	2	n	n	n	n
YKL114C	APN1	0	2	Y	n	Y	Y
YKL121W	DGR2	0	2	n	Y	n	n
YKL126W	YPK1	0	2	Y	Y	n	n
YKL212W	SAC1	0	2	Y	Y	Y	n
YKR023W	YKR023W	0	2	n	n	n	n
YKR031C	SPO14	0	2	n	Y	n	n
YKR032W	YKR032W	0	2	n	n	n	n
YKR072C	SIS2	0	2	Y	Y	n	n
YKR073C	YKR073C	0	2	Y	n	n	n
YLL002W	RTT19	0	2	Y	n	Y	Y
YLL040C	VPS13	0	2	Y	Y	n	n
YLL041C	SDH2	0	2	n	Y	n	n
YLR015W	BRE2	0	2	n	n	n	n
YLR087C	CSF1	0	2	n	Y	n	n
YLR102C	APC9	0	2	Y	n	n	n
YLR176C	RFX1	0	2	n	Y	Y	n
YLR232W	YLR232W	0	2	n	n	n	n
YLR320W	MMS22	0	2	Y	n	Y	Y
YLR324W	PEX3	0	2	n	n	n	n
YLR370C	ARC18	0	2	Y	Y	n	n
YLR373C	VID22	0	2	Y	n	n	n
YLR436C	ECM3	0	2	n	n	n	n
YML013W	UBX2	0	2	n	n	Y	n
YML117W	NAB6	0	2	Y	n	n	n
YMR036C	MIH1	0	2	n	Y	n	n
YMR069W	NAT4	0	2	n	n	n	n
YMR075W	RCO1	0	2	n	Y	n	n
YMR175W	SIP18	0	2	n	n	n	n
YMR185W	RTP1	0	2	n	Y	n	n
YMR202W	ERG2	0	2	n	Y	n	n
YMR221C	YMR221C	0	2	n	Y	n	n
YMR284W	YKU7	0	2	Y	Y	Y	Y
YMR303C	ADH2	0	2	n	n	n	n
YMR316W	DIA1	0	2	n	n	n	n
YMR319C	FET4	0	2	n	n	n	n
YNL031C	HHT2	0	2	n	Y	n	Y
YNL072W	RNH21	0	2	n	Y	n	Y
YNL084C	END3	0	2	n	n	n	n
YNL094W	APP1	0	2	n	n	n	n
YNL215W	IES2	0	2	n	n	n	Y
YNL298W	CLA4	0	2	n	Y	n	n
YNL314W	DAL82	0	2	Y	n	n	n
YNR013C	PHO91	0	2	n	n	n	n
YNR052C	POP2	0	2	Y	Y	Y	n
YOL064C	MET22	0	2	n	n	n	n
YOL076W	MDM2	0	2	n	n	Y	n
YOL113W	SKM1	0	2	n	Y	n	n
YOR015W	YOR015W	0	2	n	n	n	n
YOR030W	DFG16	0	2	n	n	Y	n
YOR035C	SHE4	0	2	Y	n	Y	n
YOR038C	HIR2	0	2	Y	n	n	n
YOR058C	ASE1	0	2	n	n	n	n
YOR080W	DIA2	0	2	Y	n	Y	n
YOR195W	SLK19	0	2	n	n	n	n
YOR216C	RUD3	0	2	n	n	n	n
YOR229W	WTM2	0	2	n	n	n	Y
YOR323C	PRO2	0	2	n	Y	n	n
YOR345C	YOR345C	0	2	n	n	n	n
YOR349W	CIN1	0	2	n	n	n	n
YOR369C	RPS12	0	2	n	Y	n	n
YPL008W	CHL1	0	2	Y	Y	Y	Y
YPL014W	CIP1	0	2	n	n	n	n
YPL079W	RPL21B	0	2	n	Y	n	n
YPL089C	RLM1	0	2	n	Y	n	n
YPL158C	AIM44	0	2	n	n	n	n
YPR031W	NTO1	0	2	n	Y	n	n
YPR040W	TIP41	0	2	n	Y	n	n
YPR061C	JID1	0	2	Y	n	n	n
YPR124W	CTR1	0	2	Y	n	Y	n
YPR131C	NAT3	0	2	Y	Y	Y	n
YPR147C	YPR147C	0	2	n	n	n	n
YBL007C	SLA1	0	1	Y	n	n	n
YBL031W	SHE1	0	1	Y	n	n	n
YBR027C	YBR027C	0	1	Y	n	n	n
YBR126C	TPS1	0	1	Y	n	n	n
YBR133C	HSL7	0	1	Y	Y	n	n
YBR279W	PAF1	0	1	Y	n	n	Y
YDL075W	RPL31A	0	1	Y	Y	Y	n
YDL133W	SRF1	0	1	Y	n	n	n
YDL194W	SNF3	0	1	Y	Y	n	n
YDR008C	YDR008C	0	1	Y	n	n	n
YDR127W	ARO1	0	1	Y	n	n	n
YDR138W	HPR1	0	1	Y	n	Y	Y
YDR149C	YDR149C	0	1	Y	n	n	n
YDR354W	TRP4	0	1	Y	n	n	n
YDR388W	RVS167	0	1	Y	n	Y	n
YEL027W	VMA3	0	1	Y	Y	n	n
YER044C	ERG28	0	1	Y	Y	Y	n
YER090W	TRP2	0	1	Y	n	n	n
YGL026C	TRP5	0	1	Y	n	n	n
YGL148W	ARO2	0	1	Y	n	n	n
YGR036C	CAX4	0	1	Y	Y	Y	n
YGR056W	RSC1	0	1	Y	Y	Y	Y
YGR057C	LST7	0	1	Y	n	n	n
YGR106C	VOA1	0	1	Y	n	n	n
YGR163W	GTR2	0	1	Y	Y	n	n
YGR262C	BUD32	0	1	Y	Y	Y	n
YHL005C	YHL005C	0	1	Y	n	Y	n
YHL009C	YAP3	0	1	Y	n	n	n
YHR031C	RRM3	0	1	Y	Y	Y	Y
YHR060W	VMA22	0	1	Y	n	Y	n
YHR204W	MNL1	0	1	Y	Y	n	n
YJL075C	APQ13	0	1	Y	n	n	n
YJL176C	SWI3	0	1	Y	Y	Y	n
YJL192C	SOP4	0	1	Y	n	n	n
YJR140C	HIR3	0	1	Y	n	n	n
YKL057C	NUP12	0	1	Y	n	Y	Y
YKL118W	YKL118W	0	1	Y	n	Y	n
YKL143W	LTV1	0	1	Y	n	n	n
YKL176C	LST4	0	1	Y	n	n	n
YKL211C	TRP3	0	1	Y	n	n	n
YLR056W	ERG3	0	1	Y	Y	Y	n
YLR148W	PEP3	0	1	Y	Y	Y	n
YML006C	GIS4	0	1	Y	n	n	n
YML008C	ERG6	0	1	Y	n	Y	n
YML112W	CTK3	0	1	Y	n	Y	Y
YMR021C	MAC1	0	1	Y	n	Y	n
YMR100W	MUB1	0	1	Y	n	n	n
YMR106C	YKU8	0	1	Y	n	n	Y
YMR121C	RPL15B	0	1	Y	Y	n	n
YMR264W	CUE1	0	1	Y	n	n	n
YOL072W	THP1	0	1	Y	n	Y	Y
YOL086C	ADH1	0	1	Y	n	Y	n
YOR144C	ELG1	0	1	Y	n	Y	Y
YOR198C	BFR1	0	1	Y	n	Y	n
YPL045W	VPS16	0	1	Y	Y	n	n
YPL269W	KAR9	0	1	Y	n	n	n
YPR164W	MMS1	0	1	Y	n	Y	Y
