# Supplementary material for: Identification of evolutionarily conserved DNA damage response genes that alter sensitivity to cisplatin
Source: Oncotarget. 2016 Nov 15;8(12):19156–71. doi: 10.18632/oncotarget.13353 (PMC5386675; doi:10.18632/oncotarget.13353)
Supplement: Supplementary file 4 [file oncotarget-08-19156-s004.xlsx]

## Sheet: Sup.Table 3
Cluster number	Gene	Gene name	UV_rad-H	UV_rad-L	UV_rad-hom	cispl-B	cispl-CG-L	cispl-CG-H	yeast DDR	HS_ hom
1	YGR006W	PRP18	0	0	0	0	0	0	0	1
1	YGL240W	DOC1	0	1	0	1	0	0	0	1
1	YBR106W	PHO88	0	0	0	0	0	0	0	0
1	YHR021C	RPS27B	0	0	0	0	0	0	0	1
1	YDR161W	ACL4	0	0	0	0	0	0	0	0
1	YGL076C	RPL7A	0	1	0	1	0	0	0	1
1	YGR272C	YGR272C	0	1	0	0	0	0	0	0
1	YKL143W	LTV1	0	0	0	0	1	0	0	0
1	YJR055W	HIT1	0	0	0	0	0	0	0	0
1	YDL075W	RPL31A	0	1	0	0	1	0	0	1
1	YDR174W	HMO1	0	0	0	1	0	0	0	0
1	YDR433W	YDR433W	1	0	0	0	0	0	0	0
1	YML024W	RPS17A	0	1	0	0	0	0	0	1
1	YOL086C	ADH1	0	1	0	0	1	0	0	0
1	YJL140W	RPB4	0	1	0	0	0	1	1	1
1	YDL115C	IWR1	1	0	0	0	1	1	0	0
1	YKL139W	CTK1	0	1	0	0	0	0	1	1
1	YOR080W	DIA2	0	1	0	0	1	1	0	0
1	YGR036C	CAX4	0	1	0	0	1	0	0	1
1	YPL106C	SSE1	1	0	0	0	0	0	0	1
1	YAL035W	FUN12	1	0	0	0	1	1	0	1
1	YPL193W	RSA1	1	0	0	0	0	0	0	0
1	YER070W	RNR1	0	1	0	0	0	0	0	1
1	YMR179W	SPT21	1	0	0	0	0	0	0	0
1	YKL057C	NUP120	1	0	0	0	1	0	1	0
1	YPR131C	NAT3	1	0	0	0	0	1	0	1
2	YEL045C	YEL045C	0	0		0	0	0	0	0
2	YEL046C	GLY1	0	0	0	0	0	0	0	0
2	YDR159W	SAC3	0	1	0	0	0	0	1	1
2	YOL072W	THP1	1	0	0	0	1	0	1	0
2	YGR063C	SPT4	0	0	0	0	0	0	1	1
2	YGR064W	YGR064W	0	0	0	0	0	0	0	0
2	YGR180C	RNR4	1	0	0	0	0	1	0	0
2	YOL115W	PAP2	0	0	0	0	0	0	1	1
2	YBR194W	AIM4	0	1	0	0	0	0	0	0
2	YCL029C	BIK1	0	1	0	0	0	0	0	0
2	YNL147W	LSM7	0	0	0	0	0	0	0	1
2	YDR359C	EAF1	1	0	0	0	0	0	1	0
2	YJL075C	APQ13	0	0	0	0	1	0	0	0
2	YBR279W	PAF1	0	0	0	0	1	0	1	0
2	YOL143C	RIB4	0	0	0	0	0	0	0	0
2	YMR060C	SAM37	0	1	0	0	0	0	0	0
2	YLR435W	TSR2	0	1	0	0	0	0	0	0
2	YPR072W	NOT5	0	0	0	0	0	0	0	0
2	YLR373C	VID22	0	0	0	0	1	1	0	0
2	YMR078C	CTF18	0	1	0	1	1	0	1	1
2	YCR064C	YCR064C	0	0	0	0	0	0	0	0
2	YER155C	BEM2	0	0	0	0	0	0	0	1
2	YDR532C	KRE28	0	1	0	0	0	0	0	0
2	YNL139C	THO2	1	0	0	0	0	0	1	1
2	YER116C	SLX8	1	0	0	0	0	0	1	0
2	YPL268W	PLC1	0	0	0	0	0	0	0	1
2	YJL127C	SPT10	1	0	0	0	0	0	1	0
2	YPR135W	CTF4	1	0	0	1	1	1	1	1
					0
3	YDL045W-A	MRP10	0	1	0	0		0	0	0
3	YER028C	MIG3	0	0	0	0		0	1	1
3	YKR085C	MRPL20	0	0	0	0		0	0	0
3	YNL184C	YNL184C	0	0	0	0		0	0	0
3	YDR115W	MRX14	1	0	0	0		0	0	0
3	YOL095C	HMI1	0	0	0	0		0	1	0
3	YBL090W	MRP21	0	1	0	0		0	0	0
3	YOR201C	MRM1	0	1	0	0		0	0	1
3	YOR205C	GEP3	0	0	0	0		0	0	0
3	YER017C	AFG3	0	0	0	0		0	0	1
3	YEL050C	RML2	0	1	0	0		0	0	1
3	YFR019W	FAB1	0	0	0	0		0	0	1
3	YHR011W	DIA4	1	0	0	0		0	0	1
3	YAL044C	GCV3	0	0	0	0		0	0	1
3	YLR369W	SSQ1	0	0	0	0		0	0	0
3	YGL143C	MRF1	0	0	0	1		0	0	1
3	YKL169C	YKL169C	0	0	0	0		0	0	0
3	YOR196C	LIP5	0	1	0	0		0	0	1
3	YER014W	HEM14	0	0	0	0		0	0	1
3	YKR024C	DBP7	0	0	0	0		0	0	1
3	YOR221C	MCT1	1	0	0	0		0	0	0
3	YHR013C	ARD1	1	0	0	0		0	0	1
3	YHR100C	GEP4	1	0	0	0		0	0	0
3	YDR175C	RSM24	0	0	0	0		0	0	0
3	YOL023W	IFM1	1	0	0	0		0	0	1
3	YMR064W	AEP1	0	0	0	0		0	0	0
3	YKL016C	ATP7	0	1	0	0		0	0	0
3	YER154W	OXA1	0	1	0	0		0	0	1
3	YOR211C	MGM1	1	0	0	0		0	0	1
3	YBR282W	MRPL27	0	0	0	0		0	0	0
3	YHR194W	MDM31	0	0	0	0		0	0	0
3	YPL078C	ATP4	0	0	0	0		0	0	0
3	YMR193W	MRPL24	0	1	0	0		0	0	0
3	YLR069C	MEF1	1	0	0	0		0	0	1
3	YMR287C	DSS1	0	0	0	0		0	0	0
3	YJL096W	MRPL49	0	0	0	0		0	0	0
3	YLL033W	IRC19	0	0	0	0		0	0	0
3	YDR065W	RRG1	0	1	0	0		0	0	0
3	YDR347W	MRP1	0	0	0	0		0	0	0
3	YHR091C	MSR1	0	1	0	0		0	0	1
3	YMR282C	AEP2	0	0	0	0		0	0	0
3	YPL118W	MRP51	0	1	0	0		0	0	0
3	YDR405W	MRP20	1	0	0	0		0	0	0
3	YER050C	RSM18	0	0	0	0		0	0	0
3	YMR188C	MRPS17	0	1	0	0		0	0	0
3	YKL170W	MRPL38	0	0	0	0		0	0	0
3	YMR089C	YTA12	0	0	0	0		0	0	1
3	YDR194C	MSS116	1	0	0	0		0	0	0
3	YGR215W	RSM27	1	0	0	0		0	0	0
3	YPR099C	YPR099C	0	0	0	0		0	0	0
3	YDR509W	YDR509W	0	0	0	0		0	0	0
3	YCR071C	IMG2	0	1	0	0		0	0	0
3	YLR439W	MRPL4	0	0	0	0		0	0	0
3	YMR228W	MTF1	0	1	0	0		0	0	0
3	YDR114C	YDR114C	0	1	0	0		0	0	0
3	YPR100W	MRPL51	0	0	0	0		0	0	0
4	YBR126C	TPS1	0	0	0	0	1	0	0	0
4	YDL162C	YDL162C	0	0	0	0	0	0	0	0
4	YJL080C	SCP160	0	1	0	0	0	1	0	1
4	YDR138W	HPR1	1	0	0	0	1	0	1	0
4	YGR056W	RSC1	0	1	1	0	1	0	1	1
4	YDR245W	MNN10	0	0	0	1	0	0	0	0
4	YEL036C	ANP1	0	0	0	0	0	0	0	0
4	YGL012W	ERG4	0	0	0	1	0	1	0	0
4	YKL114C	APN1	1	0	0	0	0	1	1	0
4	YNL296W	YNL296W	1	0	0	0	0	0	0	0
4	YDR150W	NUM1	0	0	0	0	0	0	0	0
4	YDR136C	VPS61	0	0	0	0	0	0	0	0
4	YLR039C	RIC1	0	1	0	0	0	0	0	0
4	YDR137W	RGP1	0	0	0	0	0	0	0	0
4	YLR261C	VPS63	1	0	0	0	0	0	0	0
4	YLR262C	YPT6	0	0	0	0	0	0	0	1
4	YDR129C	SAC6	0	1	0	0	0	0	0	1
4	YLR370C	ARC18	0	0	0	0	0	1	0	1
4	YNR052C	POP2	1	0	0	0	1	1	0	1
4	YOR035C	SHE4	0	1	0	0	1	1	0	0
4	YKL204W	EAP1	0	0	0	1	0	0	0	0
4	YNL064C	YDJ1	1	0	0	1	0	0	0	1
4	YNL133C	FYV6	0	0	0	0	0	0	1	0
4	YNL138W	SRV2	0	0	0	0	0	0	0	1
4	YCR084C	TUP1	0	1	0	0	0	0	1	1
4	YOR008C	SLG1	0	1	0	0	0	0	0	0
4	YBR171W	SEC66	0	0	0	0	0	0	0	0
4	YDR195W	REF2	1	0	0	0	0	0	0	0
4	YGR262C	BUD32	0	1	0	0	1	0	0	1
4	YML112W	CTK3	0	1	0	0	1	0	1	0
4	YBR097W	VPS15	0	0	0	0	1	1	0	1
4	YNL297C	MON2	0	1	0	0	0	0	0	1
4	YCR020W-B	HTL1	1	0	0	0	0	0	1	0
4	YGR104C	SRB5	0	1	0	0	0	0	0	0
4	YLR322W	VPS65	1	0	0	0	0	0	0	0
4	YDR320C	SWA2	0	0	0	0	0	0	0	0
4	YNL051W	COG5	0	0	0	0	0	0	0	0
4	YDR017C	KCS1	0	0	0	0	0	0	0	1
4	YCL016C	DCC1	1	0	0	1	1	1	1	1
4	YDL020C	RPN4	0	0	0	0	0	0	1	0
4	YJR074W	MOG1	0	0	0	0	0	0	0	1
4	YJR060W	CBF1	0	0	0	0	0	0	0	0
4	YOR198C	BFR1	0	1	0	0	1	0	0	0
4	YJL176C	SWI3	1	0	0	0	1	0	0	1
4	YGL058W	RAD6	1	0	0	1	0	0	1	1
4	YOR290C	SNF2	1	0	1	1	0	0	1	1
4	YHR059W	FYV4	0	0	0	0	0	0	0	0
4	YBR081C	SPT7	1	0	0	0	0	0	0	0
4	YPL254W	HFI1	1	0	0	1	1	0	0	0
4	YGR285C	ZUO1	1	0	0	1	1	1	0	1
4	YHR064C	SSZ1	1	0	0	1	0	0	0	0
4	YHR108W	GGA2	0	0	0	0	0	0	0	1
4	YCR044C	PER1	0	0	0	0	0	0	0	1
4	YER044C	ERG28	1	0	0	0	1	0	0	1
4	YNL280C	ERG24	0	0	0	1	0	0	0	1
4	YKL212W	SAC1	1	0	0	0	1	1	0	1
4	YGR167W	CLC1	0	1	0	0	0	0	0	0
4	YKR001C	VPS1	0	0	0	0	0	0	0	1
4	YDR484W	VPS52	0	1	0	0	0	0	0	1
4	YJL029C	VPS53	0	0	0	0	1	1	0	1
4	YLR240W	VPS34	0	0	0	0	0	0	0	1
4	YKR020W	VPS51	0	0	0	0	0	0	0	0
4	YOL018C	TLG2	0	1	0	0	0	0	0	1
4	YGL223C	COG1	0	0	0	0	0	0	0	0
4	YHL031C	GOS1	1	0	0	0	0	0	0	1
4	YGL095C	VPS45	0	0	0	0	0	0	0	1
4	YLR148W	PEP3	1	0	0	0	1	0	0	1
4	YLR396C	VPS33	0	0	0	1	1	1	0	1
4	YPL045W	VPS16	0	0	0	0	1	0	0	1
4	YGL071W	AFT1	0	0	0	0	0	0	0	0
4	YDL041W	YDL041W	0	0	0	0	0	0	0	0
4	YLR182W	SWI6	0	1	0	0	0	0	0	0
4	YER083C	GET2	0	1	0	1	1	1	0	0
4	YLR337C	VRP1	0	0	0	1	0	0	0	0
4	YCR009C	RVS161	1	0	0	0	1	1	0	1
4	YDR388W	RVS167	1	0	0	0	1	0	0	0
4	YLR338W	OPI9	0	0	0	0	0	0	0	0
4	YJL183W	MNN11	0	1	0	0	0	0	0	0
4	YMR091C	NPL6	1	0	0	1	0	0	1	0
4	YML097C	VPS9	0	0	0	0	0	0	0	1
4	YDR495C	VPS3	0	0	0	0	0	0	0	0
4	YDR323C	PEP7	0	1	0	0	0	0	0	0
4	YOR036W	PEP12	1	0	0	0	0	0	0	1
4	YJL121C	RPE1	0	0	0	0	0	0	0	1
4	YBL007C	SLA1	0	0	0	0	1	0	0	0
4	YOR150W	MRPL23	0	0	0	0	0	0	0	1
4	YDL006W	PTC1	0	0	0	0	0	0	0	1
4	YDR162C	NBP2	0	1	0	0	0	0	0	0
4	YDR389W	SAC7	0	0	0	0	1	1	0	0
4	YOR070C	GYP1	0	0	0	0	0	0	0	1
4	YDR414C	ERD1	0	0	0	0	0	0	0	0
4	YKL077W	YKL077W	0	1	0	0	0	0	0	0
4	YOR068C	VAM10	0	0	0	0	0	0	0	0
4	YOR069W	VPS5	0	0	0	0	0	0	0	0
4	YOR132W	VPS17	0	0	0	0	0	0	0	0
4	YAL021C	CCR4	1	0	1	1	1	0	0	1
4	YDR028C	REG1	0	0	0	0	0	0	0	0
4	YKL126W	YPK1	0	0	0	0	1	1	0	1
4	YER151C	UBP3	1	0	0	0	0	0	0	1
4	YNR051C	BRE5	0	0	0	0	0	0	0	0
4	YHR012W	VPS29	0	1	0	0	0	0	0	1
4	YJL053W	PEP8	0	0	0	0	0	0	0	1
4	YJL154C	VPS35	0	0	0	0	0	0	0	1
4	YAL023C	PMT2	0	0	0	0	0	0	0	1
4	YMR307W	GAS1	0	0	0	0	0	0	0	0
4	YPL195W	APL5	0	0	0	0	0	0	0	1
4	YBR078W	ECM33	0	0	0	0	0	0	0	0
4	YCR034W	ELO2	0	0	0	0	0	0	0	1
4	YGL167C	PMR1	0	0	0	0	0	0	0	1
4	YGL168W	HUR1	0	0	0	1	0	0	0	0
4	YGL084C	GUP1	0	1	0	1	0	0	0	1
4	YJL062W	LAS21	0	0	0	0	0	0	0	0
4	YFL025C	BST1	0	0	0	0	0	0	0	1
4	YNL323W	LEM3	0	0	0	0	0	0	0	1
4	YMR123W	PKR1	0	0	0	0	0	0	0	0
4	YGL025C	PGD1	0	0	0	0	0	0	0	0
4	YOL051W	GAL11	0	0	0	0	0	0	0	0
4	YCL007C	YCL007C	1	0	0	1	0	0	0	0
4	YHR060W	VMA22	0	1	0	0	1	0	0	0
4	YEL051W	VMA8	1	0	0	1	1	0	0	1
4	YPL234C	VMA11	1	0	0	1	0	0	0	0
4	YGR020C	VMA7	1	0	0	1	1	0	0	1
4	YGR105W	VMA21	1	0	0	1	1	0	0	0
4	YKL118W	YKL118W	0	1	0	0	1	0	0	0
4	YLR447C	VMA6	1	0	0	1	1	0	0	1
4	YHR026W	VMA16	0	0	0	1	0	0	0	1
4	YEL027W	VMA3	0	0	0	0	1	0	0	1
4	YDL185W	VMA1	0	0	0	0	1	1	0	1
4	YPR036W	VMA13	0	0	0	1	1	1	0	1
5	YER040W	GLN3	0	0	0	0	0	0	0	1
5	YKR094C	RPL40B	0	0	0	0	0	0	0	1
5	YDL130W	RPP1B	0	0	0	0	0	0	0	0
5	YLR402W	YLR402W	0	0	0	0	0	0	0	0
5	YDL048C	STP4	0	0	0	0	0	0	0	0
5	YDL194W	SNF3	0	0	0	0	1	0	0	1
5	YLR024C	UBR2	0	0	0	0	0	0	0	1
5	YMR100W	MUB1	0	0	0	0	1	0	0	0
5	YBR025C	OLA1	0	0	0	0	0	0	0	1
5	YKL056C	TMA19	0	0	0	0	0	0	0	1
5	YLR412W	BER1	0	0	0	0	0	0	0	0
5	YNL016W	PUB1	0	0	0	0	1	1	0	1
5	YAL040C	CLN3	0	1	0	0	1	1	0	0
5	YHR031C	RRM3	0	1	0	0	1	0	1	1
5	YDR254W	CHL4	0	0	0	0	0	0	0	0
5	YHR204W	MNL1	0	0	0	0	1	0	0	1
5	YDR318W	MCM21	0	0	0	0	0	0	0	0
5	YGL060W	YBP2	0	0	0	0	0	0	0	0
5	YEL003W	GIM4	0	0	0	0	0	0	0	1
5	YJL179W	PFD1	0	1	0	0	0	0	0	0
5	YAL026C	DRS2	0	0	0	0	0	0	0	1
5	YJL204C	RCY1	0	0	0	0	1	1	0	0
5	YML013C-A	YML013C-A	0	0	0	0	0	0	0	0
5	YOL001W	PHO80	0	0	0	1	1	0	0	0
5	YDL226C	GCS1	0	0	0	0	1	1	0	1
5	YER031C	YPT31	0	0	0	0	0	0	0	1
5	YGL019W	CKB1	0	1	0	1	0	0	1	0
5	YOR039W	CKB2	1	0	0	1	1	1	1	1
5	YLR056W	ERG3	1	0	0	0	1	0	0	1
5	YML008C	ERG6	1	0	0	0	1	0	0	0
5	YOR014W	RTS1	0	1	0	0	0	0	0	1
5	YPL180W	TCO89	0	0	0	0	0	0	0	0
5	YDR363W	ESC2	0	1	0	0	1	1	1	0
5	YHR154W	RTT107	0	0	0	0	0	0	1	0
5	YIL125W	KGD1	0	0	0	0	0	0	0	1
5	YDR231C	COX20	0	0	0	0	0	0	0	0
5	YHL005C	YHL005C	0	1	0	0	1	0	0	0
5	YMR166C	MME1	0	1	0	0	0	0	0	0
5	YBR009C	HHF1	0	0	0	0	0	0	0	1
5	YOR144C	ELG1	1	0	0	0	1	0	1	0
5	YDL213C	NOP6	0	0	0	0	1	1	0	0
5	YIR009W	MSL1	0	0	0	0	0	0	0	1
5	YPL213W	LEA1	0	0	0	0	0	0	0	0
5	YDR335W	MSN5	0	1	0	0	1	1	0	1
5	YHR200W	RPN10	0	0	0	0	0	0	0	1
5	YBL032W	HEK2	0	0	0	0	0	0	0	0
5	YBR044C	TCM62	0	0	0	0	0	0	0	0
5	YBR058C	UBP14	0	0	0	0	0	0	0	1
5	YIL168W	YIL168W	0	0	0	0	0	0	0	0
5	YCR065W	HCM1	0	0	0	1	0	0	0	1
5	YPL008W	CHL1	0	1	0	0	0	1	1	1
5	YDR485C	VPS72	0	0	0	0	0	0	0	0
5	YDR334W	SWR1	0	0	0	0	0	0	0	1
5	YLR085C	ARP6	0	1	0	0	0	0	0	1
5	YBR231C	SWC5	0	1	0	0	0	0	0	1
5	YML041C	VPS71	0	0	0	0	0	0	0	0
5	YNL107W	YAF9	1	0	0	0	0	0	1	1
5	YOL012C	HTZ1	0	1	0	0	0	0	0	1
5	YNL136W	EAF7	0	1	0	0	0	0	1	0
5	YKL076C	PSY1	0	0	0	1	0	0	0	0
5	YOR258W	HNT3	0	1	1	0	0	0	1	1
5	YIL097W	FYV10	0	0	0	0	0	0	0	1
5	YOL081W	IRA2	0	0	0	1	0	0	0	1
5	YOR360C	PDE2	0	0	0	0	0	0	0	0
5	YPR024W	YME1	0	1	0	0	0	0	0	1
5	YBR133C	HSL7	0	0	0	0	1	0	0	1
5	YBR119W	MUD1	0	0	0	0	0	0	0	0
5	YPL049C	DIG1	0	0	0	0	1	1	0	0
5	YBR244W	GPX2	0	0	0	0	1	1	0	1
5	YCR002C	CDC10	0	0	0	0	0	0	0	1
5	YDR540C	IRC4	0	0	0	0	0	0	0	0
5	YMR021C	MAC1	1	0	0	0	1	0	0	0
5	YPR124W	CTR1	1	0	0	0	1	1	0	0
5	YCL037C	SRO9	1	0	0	1	0	0	0	0
5	YHR191C	CTF8	0	1	0	1	1	0	0	0
5	YJR043C	POL32	0	1	0	1	1	1	1	0
5	YLL002W	RTT109	1	0	0	0	1	1	1	0
5	YLR320W	MMS22	1	0	0	0	1	1	1	0
5	YDR348C	PAL1	1	0	0	0	0	0	0	0
5	YAR002W	NUP60	1	0	0	0	0	0	1	0
5	YNL079C	TPM1	0	0	0	0	0	0	0	0
5	YLR190W	MMR1	0	1	0	0	0	0	0	0
5	YDL116W	NUP84	1	0	0	0	0	0	1	1
5	YNL225C	CNM67	1	0	0	0	0	0	0	0
5	YER139C	RTR1	0	0	0	0	0	0	0	0
5	YPL253C	VIK1	0	1	0	0	0	0	0	0
5	YDL160C	DHH1	0	1	0	1	0	0	0	1
5	YKL054C	DEF1	1	0	0	0	0	0	1	0
5	YDR004W	RAD57	1	0	0	1	1	1	1	1
5	YER095W	RAD51	1	0	1	1	1	1	1	1
5	YGL163C	RAD54	1	0	1	1	1	1	1	1
5	YMR224C	MRE11	1	0	0	1	0	0	1	1
5	YBR100W	YBR100W	0	0	0	0	0	0	0	0
5	YDL059C	RAD59	0	1	0	1	1	1	1	0
5	YBR099C	YBR099C	0	1	0	1	1	1	0	0
5	YBR098W	MMS4	1	0	0	1	1	1	1	0
5	YDR386W	MUS81	1	0	0	1	1	1	1	1
5	YJL092W	SRS2	1	0	0	1	1	1	1	0
5	YCR066W	RAD18	1	0	0	1	1	1	1	1
5	YLR032W	RAD5	1	0	0	1	1	1	1	1
5	YMR190C	SGS1	1	0	2	1	1	1	1	1
5	YDR076W	RAD55	1	0	0	1	1	1	1	0
5	YML032C	RAD52	1	0	0	1	1	1	1	1
5	YNL250W	RAD50	1	0	0	1	1	1	1	1
5	YHR134W	WSS1	1	0	0	0	1	1	1	0
5	YDR207C	UME6	0	1	0	0	0	0	0	0
5	YLR079W	SIC1	0	0	0	0	0	0	0	0
5	YJL047C	RTT101	0	0	0	0	1	1	1	0
5	YPR164W	MMS1	1	0	0	0	1	0	1	0
6	YML047C	PRM6	0	0	0	0	0	0	0	0
6	YDL047W	SIT4	0	1	0	0	0	0	1	1
6	YIL134W	FLX1	0	1	0	0	0	0	0	0
6	YLR399C	BDF1	0	1	0	0	0	0	1	1
6	YPL157W	TGS1	0	0	0	0	0	0	0	1
6	YBR173C	UMP1	0	0	0	0	0	0	1	0
6	YBR182C	SMP1	0	0	0	0	0	0	0	1
6	YOR386W	PHR1	1	0	1	0	0	0	1	1
6	YGR239C	PEX21	0	0	0	0	0	0	0	0
6	YPL129W	TAF14	1	0	0	0	0	0	0	0
6	YDR033W	MRH1	0	0	0	0	0	0	0	0
6	YPL216W	YPL216W	0	1	0	0	0	0	0	0
6	YBR146W	MRPS9	0	0	0	0	0	0	0	1
6	YDR192C	NUP42	0	1	0	0	0	0	0	0
6	YLR226W	BUR2	1	0	0	1	0	0	0	0
6	YDR186C	YDR186C	0	0	0	0	0	0	0	0
6	YOR054C	VHS3	1	0	0	0	0	0	0	1
6	YBR197C	YBR197C	0	0	0	0	0	0	0	0
6	YER054C	GIP2	0	0	0	0	0	0	0	0
6	YOR331C	YOR331C	0	0	0	0	0	0	0	0
6	YDR350C	ATP22	0	0	0	0	0	0	0	0
6	YDR377W	ATP17	1	0	0	0	0	0	0	0
6	YPL031C	PHO85	0	1	0	0	0	0	1	1
6	YJL056C	ZAP1	0	0	0	0	0	0	0	1
6	YGR188C	BUB1	0	1	0	0	0	0	0	1
6	YPL271W	ATP15	1	0	0	0	0	0	0	0
6	YML110C	COQ5	0	0	0	0	0	0	0	1
6	YPR134W	MSS18	0	1	0	0	0	0	0	0
6	YER016W	BIM1	0	1	0	0	0	1	0	1
6	YNL213C	RRG9	0	1	0	0	0	0	0	0
6	YJR034W	PET191	0	0	0	0	0	0	0	0
6	YMR024W	MRPL3	1	0	0	0	0	0	0	0
6	YOL009C	MDM12	0	1	0	0	0	0	0	0
6	YHL025W	SNF6	0	1	0	0	0	0	1	0
6	YDL232W	OST4	0	0	0	0	0	0	0	0
6	YNR023W	SNF12	0	0	0	0	0	0	0	0
6	YPR172W	YPR172W	0	0	0	0	0	0	0	0
7	YLR401C	DUS3	0	0	0	0	0	0	0	1
7	YIL066C	RNR3	0	0	0	0	0	0	0	0
7	YLL016W	SDC25	0	0	0	0	0	0	0	0
7	YPL245W	YPL245W	0	1	0	0	0	0	0	0
7	YMR106C	YKU80	0	0	0	0	1	0	1	0
7	YMR284W	YKU70	1	0	0	0	1	1	1	1
7	YBR272C	HSM3	0	0	0	0	0	0	1	0
7	YGR135W	PRE9	1	0	0	0	0	0	0	1
7	YLR021W	IRC25	0	0	0	0	0	0	0	0
7	YPL144W	POC4	0	1	0	0	0	0	0	0
7	YPR049C	ATG11	0	0	0	0	0	0	0	0
7	YER019W	ISC1	0	0	0	0	0	0	0	1
7	YBR082C	UBC4	0	0	0	0	0	0	0	1
7	YKL048C	ELM1	0	1	0	1	1	0	0	1
7	YDL076C	RXT3	0	0	0	0	0	0	0	0
7	YDR257C	RKM4	0	0	0	0	0	0	0	1
7	YKL115C	YKL115C	0	0	0	0	0	0	0	0
7	YNL197C	WHI3	0	0	0	1	1	0	0	0
7	YCR094W	CDC50	0	0	0	0	0	0	0	1
7	YCR098C	GIT1	0	0	0	0	0	0	0	0
7	YDR049W	VMS1	0	0	0	0	0	0	0	1
7	YOL054W	PSH1	0	0	0	0	0	0	0	0
7	YBR020W	GAL1	0	0	0	0	1	1	0	1
7	YHR207C	SET5	0	0	0	0	0	0	0	0
7	YMR121C	RPL15B	0	0	0	0	1	0	0	1
7	YOR051C	ETT1	0	1	0	0	0	0	0	0
7	YOR091W	TMA46	0	0	0	0	0	0	0	1
7	YPR061C	JID1	0	0	0	0	0	1	0	0
7	YBR073W	RDH54	0	0	0	0	0	0	1	0
7	YIL132C	CSM2	0	0	0	1	1	1	1	0
7	YIR002C	MPH1	0	0	0	1	1	1	1	1
7	YHL006C	SHU1	0	1	0	1	1	1	1	0
7	YLR135W	SLX4	0	0	0	1	1	1	1	0
7	YDR078C	SHU2	0	1	0	1	1	1	1	0
7	YLR376C	PSY3	0	0	0	1	1	1	1	0
7	YDR409W	SIZ1	0	1	0	0	1	1	0	1
7	YEL037C	RAD23	1	0	1	1	1	1	1	1
7	YDR291W	HRQ1	0	0	0	0	1	1	1	0
7	YMR137C	PSO2	0	0	0	1	1	1	1	1
7	YGR258C	RAD2	1	0	1	1	1	1	1	1
7	YML095C	RAD10	1	0	1	1	1	1	1	1
7	YER162C	RAD4	1	0	1	1	1	1	1	1
7	YMR201C	RAD14	1	0	1	1	1	1	1	1
7	YPL022W	RAD1	1	0	1	1	1	1	1	1
7	YOR396W	YRF1-8	0	0	0	0	0	0	0	0
7	YPL167C	REV3	1	0	0	1	1	1	1	1
7	YDR014W	RAD61	1	0	0	0	1	1	0	0
7	YGL175C	SAE2	0	1	0	1	1	1	1	0
7	YDR075W	PPH3	0	0	0	1	1	1	1	0
7	YNL201C	PSY2	0	1	1	1	1	1	1	1
7	YMR048W	CSM3	1	0	0	0	0	0	1	0
7	YNL273W	TOF1	1	0	0	0	1	1	1	0
7	YDL101C	DUN1	1	0	0	0	0	0	1	1
7	YDR217C	RAD9	1	0	0	1	0	0	1	0
7	YLR288C	MEC3	1	0	0	1	0	0	1	0
7	YER173W	RAD24	1	0	1	0	0	0	1	1
7	YOR368W	RAD17	1	0	0	1	1	1	1	0
7	YPL194W	DDC1	1	0	0	0	0	0	1	0
7	YDL125C	HNT1	0	0	0	0	0	0	0	0
7	YDR260C	SWM1	0	0	0	0	0	0	0	0
7	YLR102C	APC9	0	0	0	0	1	1	0	0
7	YBR195C	MSI1	1	0	0	0	0	1	0	0
7	YMR039C	SUB1	0	1	0	0	0	0	1	1
7	YCL060C	YCL060C	0	0	0	1	0	0	0	0
7	YCL061C	MRC1	0	0	0	0	0	0	1	0
7	YKL101W	HSL1	0	0	0	1	1	1	0	1
7	YPR119W	CLB2	0	0	0	1	0	0	0	1
	Orf_	Orf_
8	YCR053W	THR4	1	0	0	0	0	0	0	1
8	YHR025W	THR1	1	0	0	1	0	0	0	0
8	YJR139C	HOM6	1	0	0	1	1	1	0	0
8	YDR158W	HOM2	0	0	0	0	0	0	0	0
8	YER052C	HOM3	0	0	0	0	0	0	0	0
8	YPR060C	ARO7	0	0	0	0	0	0	0	0
8	YML034W	SRC1	0	0	0	0	0	0	0	0
8	YGL026C	TRP5	0	0	0	0	1	0	0	0
8	YKL211C	TRP3	0	0	0	0	1	0	0	0
8	YDR007W	TRP1	1	0	0	1	0	0	0	0
8	YDR008C	YDR008C	0	0	0	0	1	0	0	0
8	YDR354W	TRP4	0	0	0	0	1	0	0	0
8	YER090W	TRP2	0	0	0	0	1	0	0	0
8	YDR127W	ARO1	0	0	0	0	1	0	0	0
8	YGL148W	ARO2	0	1	0	0	1	0	0	0
8	YPR074C	TKL1	0	0	0	0	0	0	0	1
9	YGL038C	OCH1	0	0	0	0		0	0	0
9	YJL059W	YHC3	0	0	0	0		0	0	1
9	YCR063W	BUD31	0	0	0	1		0	0	1
9	YDL227C	HO	0	0	0	0		0	0	0
9	YDR079W	PET100	0	0	0	0		0	0	0
9	YJR113C	RSM7	0	1	0	0		0	0	0
9	YMR032W	HOF1	0	1	0	0		0	1	0
9	YML014W	TRM9	0	1	0	0		0	0	1
9	YKR082W	NUP133	1	0	0	1		0	1	0
9	YEL044W	IES6	1	0	0	0		0	0	0
9	YNL059C	ARP5	0	1	0	0		0	1	1
9	YOR073W	SGO1	0	0	0	0		0	0	0
9	YOR141C	ARP8	0	0	0	0		0	1	1
9	YDR378C	LSM6	1	0	0	0		0	0	0
9	YKL073W	LHS1	1	0	0	0		0	0	0
9	YLR358C	YLR358C	0	1	0	0		0	0	0
9	YKR074W	AIM29	0	0	0	0		0	0	1
9	YLR425W	TUS1	0	0	0	0		0	0	0
9	YML094W	GIM5	0	0	0	0		0	0	1
9	YPL090C	RPS6A	0	0	0	0		0	0	1
9	YBR278W	DPB3	0	0	0	0		0	1	0
9	YBR283C	SSH1	0	0	0	0		0	0	0
9	YOL004W	SIN3	1	0	0	0		0	1	1
9	YGL127C	SOH1	0	0	0	0		0	1	1
9	YHR041C	SRB2	0	1	0	0		0	0	0
9	YCR077C	PAT1	0	1	0	0		0	0	0
9	YDR173C	ARG82	0	0	0	0		1	0	0
9	YJL124C	LSM1	0	1	0	0		0	0	1
9	YML128C	MSC1	0	0	0	0		0	0	0
9	YAL009W	SPO7	1	0	0	0		0	0	0
9	YHR004C	NEM1	0	1	0	0		0	0	1
9	YPL161C	BEM4	1	0	0	0		0	0	0
9	YFL036W	RPO41	0	0	0	0		0	0	1
9	YDR171W	HSP42	0	1	0	0		0	0	0
9	YGR165W	MRPS35	0	1	0	0		0	0	0
9	YKL205W	LOS1	0	0	0	0		0	0	1
9	YGR240C	PFK1	0	0	0	0		0	0	1
9	YDL090C	RAM1	0	0	0	0		0	0	1
9	YLR357W	RSC2	1	0	1	0		0	1	1
9	YJR105W	ADO1	0	1	0	0		0	0	1
9	YPL069C	BTS1	0	0	0	0		0	0	1
9	YDR226W	ADK1	1	0	0	0		0	0	1
9	YML010W-A	YML010W-A	0	0	0	0		0	0	0
9	YPL205C	YPL205C	0	1	0	0		0	0	0
9	YPL226W	NEW1	1	0	0	0		0	0	0
9	YER153C	PET122	0	1	0	0		0	0	0
9	YDL032W	YDL032W	0	0	0	0		0	0	0
9	YIL157C	COA1	0	0	0	0		0	0	0
9	YAL047C	SPC72	0	0	0	0		0	0	0
9	YBR178W	YBR178W	0	0	0	0		0	0	0
9	YBL093C	ROX3	0	0	0	0		0	0	0
9	YDL227C	HO	0	0	0	0		0	0	0
9	YMR165C	PAH1	0	0	0	0		0	0	1
9	YBR158W	AMN1	0	0	0	0		0	0	0
9	YBR280C	SAF1	0	0	0	0		0	0	0
9	YLR081W	GAL2	0	0	0	0		0	0	1
9	YDR178W	SDH4	0	0	0	0		0	0	0
9	YDR142C	PEX7	0	0	0	0		0	0	1
9	YPR022C	SDD4	0	0	0	0		0	0	0
10	YBL006C	LDB7	0	1	0	0	0	0	0	0
10	YIL154C	IMP2	1	0	0	1	1	1	0	0
10	YLR330W	CHS5	0	0	0	0	0	0	0	0
10	YAR003W	SWD1	0	1	0	0	0	0	0	1
10	YNL307C	MCK1	0	1	0	0	0	0	1	0
10	YGR106C	VOA1	0	0	0	0	1	0	0	0
10	YKL033W-A	YKL033W-A	0	0	0	0	1	1	0	1
10	YMR152W	YIM1	0	1	1	1	1	0	1	1
10	YNL022C	RCM1	0	0	0	0	0	0	0	1
10	YBR027C	YBR027C	0	0	0	0	1	0	0	0
10	YNR007C	ATG3	0	0	0	0	0	0	0	1
10	YNR040W	YNR040W	0	0	0	0	0	0	0	0
10	YCL005W	LDB16	0	0	0	0	0	0	0	0
10	YOL159C	CSS3	0	0	0	0	0	0	0	0
10	YBL046W	PSY4	0	0	0	1	1	1	1	0
10	YHL009C	YAP3	0	0	0	0	1	0	0	0
10	YKR006C	MRPL13	0	0	0	0	0	0	0	0
10	YBL022C	PIM1	0	0	0	0	0	0	0	1
10	YNL070W	TOM7	0	0	0	1	1	0	0	0
10	YOL089C	HAL9	0	0	0	0	0	0	0	0
10	YBL051C	PIN4	0	0	0	0	0	0	1	0
10	YDL133W	SRF1	0	0	0	0	1	0	0	0
10	YOR158W	PET123	0	0	0	0	0	0	0	0
10	YJL192C	SOP4	0	0	0	0	1	0	0	0
10	YJR054W	KCH1	0	0	0	0	1	1	0	0
10	YMR264W	CUE1	0	0	0	0	1	0	0	0
10	YDL066W	IDP1	0	0	0	1	1	1	0	1
10	YDR253C	MET32	0	0	0	0	0	0	0	0
10	YJR111C	PXP2	0	0	0	0	0	0	0	0
10	YDR149C	YDR149C	0	1	0	0	1	0	0	0
10	YHR129C	ARP1	0	0	0	0	0	1	0	1
10	YMR294W	JNM1	0	1	0	0	1	1	0	0
10	YLL040C	VPS13	0	0	0	0	0	1	0	1
10	YJL073W	JEM1	0	1	0	0	1	1	0	0
10	YML117W	NAB6	0	0	0	0	1	1	0	0
10	YDL021W	GPM2	0	0	0	0	0	0	0	0
10	YBL031W	SHE1	0	1	0	0	1	0	0	0
10	YJR142W	YJR142W	0	0	0	0	0	0	0	0
10	YHL044W	YHL044W	0	0	0	0	0	0	0	0
10	YNL283C	WSC2	0	0	0	0	0	0	0	0
10	YNL314W	DAL82	0	0	0	0	1	1	0	0
10	YPL269W	KAR9	0	0	0	0	1	0	0	0
11	YJL036W	SNX4	0	0	0	0	0	0	0	1
11	YBL008W	HIR1	0	1	0	0	0	0	0	1
11	YJR140C	HIR3	0	0	0	0	1	0	0	0
11	YBR215W	HPC2	0	0	0	0	0	0	0	0
11	YOR038C	HIR2	0	0	0	0	1	1	0	0
11	YJL165C	HAL5	0	0	0	1	1	1	0	0
11	YCR008W	SAT4	0	0	0	0	1	1	0	0
11	YKR073C	YKR073C	0	0	0	0	1	1	0	0
11	YKR072C	SIS2	0	0	0	0	1	1	0	1
11	YML006C	GIS4	0	1	0	0	1	0	0	0
11	YOR008C-A	YOR008C-A	0	0	0	0	0	0	0	0
11	YKL176C	LST4	0	0	0	0	1	0	0	0
11	YGR057C	LST7	0	0	0	0	1	0	0	0
11	YBR077C	SLM4	0	0	0	0	0	0	0	0
11	YKR007W	MEH1	0	0	0	0	0	0	0	0
11	YGR163W	GTR2	0	0	0	0	1	0	0	1
11	YML121W	GTR1	0	0	0	0	0	0	0	1
