# Supplementary material for: Identification of evolutionarily conserved DNA damage response genes that alter sensitivity to cisplatin
Source: Oncotarget. 2016 Nov 15;8(12):19156–71. doi: 10.18632/oncotarget.13353 (PMC5386675; doi:10.18632/oncotarget.13353)
Supplement: Supplementary file 5 [file oncotarget-08-19156-s005.xlsx]

## Sheet: Sup.Table 4
		cluster 5		cluster 7
Compound	# of drug concetrations in the screen	times in ttest < 10E-7	times in ttest < 10E-2	times in ttest < 10E-7	times in ttest < 10E-2	Mechanism
cisplatin	21	21	0	16	5	Platinum agents form highly reactive, charged, platinum complexes which bind to nucleophilic groups such as GC-rich sites in DNA, inducing intrastrand and interstrand DNA cross-links, as well as DNA-protein cross-links. These cross-links result in apoptosis and cell growth inhibition
carboplatin	6	4	1	0	5
oxaliplatin	4	4	0	4	0
mechlorethamine	21	19	2	19	0	Chlormethine is a nitrogen mustard . It works by binding to DNA, crosslinking two strands
psoralen	7	5	0	4	0	Psoralen intercalates into DNA and on exposure UVA can form monoadducts and covalent interstrand cross-links
angelicin	5	3	2	3	0	Angelicin also weakly inhibits topoisomerase II
methoxsalen	2	2	0	0	0	upon photoactivation, methoxsalen has been observed to bind covalently to and crosslink DNA
bleomycin	4	4	0	0	4	Bleomycin acts by induction of DNA strand breaks
camptothecin	4	4	0	3	1	stabilizes the cleavable complex between topoisomerase I and DNA, resulting in DNA breaks
chlorambucil	4	4	0	1	2	Chlorambucil It is a nitrogen mustard alkylating agent
streptozotocin	4	4	0	4	0	Streptozotocin is alkylating agents in the nitrosourea class... though other mechanisms may also contribute. DNA damage induces activation of poly ADP-ribosylation
mitomycin	9	3	4	9	0	generates oxygen radicals, alkylates DNA, and produces interstrand DNA cross-links
busulfan	2	2	0	1	1	busulfan appears to act through the alkylation of DNA... resulting in DNA breaks and inhibition of DNA replication and RNA transcription.
DMAEC	2	2	0	2	0	2-dimethylaminoethyl chloride is DNA damaging
melphalan	3	2	1	0	2	Melphalan produces a number of DNA adducts with the DNA interstrand
MMS	6	6	0	6	0	MMS methylates DNA, which is believed to directly cause double-stranded DNA breaks, and/or stall replication forks
4NQO	2	2	0	2	0	4-Nitroquinoline 1-oxide induces DNA lesions usually corrected by nucleotide excision repair.
cantharidin	9	7	2	0	1	PP2A inhibition
norcantharidin	3	1	1	0	1
hydroxyurea	7	6	1	1	5	decreases deoxyribonucleotides via inhibition of the enzyme ribonucleotide reductase
latrunculin	7	4	3	0	0	Latrunculin both prevents actin polymerization as well as enhancing its rate of depolyermisation
papuamide	5	4	1	0	3	phosphatidylserine was recognized as a target for papuamide B
FK506	7	3	4	0	3	FKBP51 and Cyp40 aree targets of FK506
methotrexate	4	3	0	2	0	inhibits dihydrofolate reductase (DHFR)
miconazole	5	3	0	0	2	inhibiting the synthesis of ergosterol
rapamycin	7	3	1	0	0	Decreased TOR activity
acriflavinium	3	2	0	3	0	Acriflavine has been shown to have anti-cancer activity by inhibition of HIF-1
aklavin	3	2	1	0	3	Topoisomerase I and II inhibitor. Inhibits nucleic acid synthesis and degradation of ubiquitinated proteins.
alverine	2	2	0	0	0	Alverine is a smooth muscle relaxant
amphotericin	2	2	0	1	1	Amphotericin B is an antifungal drug ... binds to ergosterol, a major component of the fungal cell membrane.
bathophenanthroline	3	2	0	0	0	bathophenanthroline … used chiefly as a metal complexing agent
caspofungin	2	2	0	0	1	Caspofungin act on the fungal cell wall by inhibiting glucan synthesis.
xanthohumol	2	2	0	0	0	inhibiting the expression of CXCR4 chemokine receptor… Inhibition of DNA synthesis, induction of cell cycle arrest in S phase, apoptosis
benomyl	3	1	2	0	0	Benomyl ... binds to microtubules, interfering with cell functions, such as meiosis and intracellular transportation.
