# Supplementary material for: Identification of evolutionarily conserved DNA damage response genes that alter sensitivity to cisplatin
Source: Oncotarget. 2016 Nov 15;8(12):19156–71. doi: 10.18632/oncotarget.13353 (PMC5386675; doi:10.18632/oncotarget.13353)
Supplement: Supplementary file 6 [file oncotarget-08-19156-s006.xlsx]

## Sheet: Sup. Table 5
Ensembl Gene ID	Yeast Ensembl Gene ID
D.melanogaster UV_rad genes with UV_rad S.cerevisiae orthologs
FBgn0037578	YOR258W
FBgn0261808	YAL021C
FBgn0002938	YAL029C
FBgn0004367	YBR136W
FBgn0261850	YER171W
FBgn0002989	YGL163C
FBgn0001179	YIL143C
FBgn0027375	YMR190C
FBgn0030506	YOR005C
FBgn0025680	YOR386W
FBgn0261109	YPL122C
FBgn0031309	YPR056W
D.melanogaster UV_rad genes without UV_rad S.cerevisiae orthologs
FBgn0004784	YBL105C
FBgn0261278	YBR274W
FBgn0004177	YDL134C
FBgn0004177	YDL188C
FBgn0020238	YDR099W
FBgn0004574	YDR164C
FBgn0002936	YDR304C
FBgn0033929	YDR311W
FBgn0261456	YDR523C
FBgn0020238	YER177W
FBgn0003888	YFL037W
FBgn0002936	YHR057C
FBgn0033631	YJR104C
FBgn0011739	YNL161W
FBgn0027338	YNL189W
FBgn0004618	YOR113W
FBgn0031972	YOR246C
FBgn0002938	YOR326W
D.melanogaster UV_rad genes without any S.cerevisiae orthologs
FBgn0000320	#N/A
FBgn0002901	#N/A
FBgn0002937	#N/A
FBgn0002939	#N/A
FBgn0003068	#N/A
FBgn0003249	#N/A
FBgn0003250	#N/A
FBgn0003380	#N/A
FBgn0003861	#N/A
FBgn0003997	#N/A
FBgn0005614	#N/A
FBgn0011300	#N/A
FBgn0014019	#N/A
FBgn0014396	#N/A
FBgn0016917	#N/A
FBgn0019972	#N/A
FBgn0024943	#N/A
FBgn0026778	#N/A
FBgn0028396	#N/A
FBgn0030054	#N/A
FBgn0031885	#N/A
FBgn0032499	#N/A
FBgn0032593	#N/A
FBgn0034897	#N/A
FBgn0035762	#N/A
FBgn0036690	#N/A
FBgn0038749	#N/A
FBgn0038838	#N/A
FBgn0039044	#N/A
FBgn0039055	#N/A
FBgn0039636	#N/A
FBgn0044809	#N/A
FBgn0044811	#N/A
FBgn0044812	#N/A
FBgn0053117	#N/A
FBgn0053193	#N/A
FBgn0259234	#N/A
FBgn0259918	#N/A
FBgn0260798	#N/A
FBgn0260812	#N/A
FBgn0262434	#N/A
FBgn0263864	#N/A
FBgn0265968	#N/A
