# Supplementary material for: Identification of evolutionarily conserved DNA damage response genes that alter sensitivity to cisplatin
Source: Oncotarget. 2016 Nov 15;8(12):19156–71. doi: 10.18632/oncotarget.13353 (PMC5386675; doi:10.18632/oncotarget.13353)
Supplement: Supplementary file 7 [file oncotarget-08-19156-s007.xlsx]

## Sheet: Sup.Table 6
Ensembl Gene ID	Yeast Ensembl Gene ID
C.elegans UV_rad genes with UV_rad S.cerevisiae orthologs
WBGene00007042	YGR056W
WBGene00018285	YNL201C
WBGene00001998	YER173W
WBGene00004204	YOR290C
WBGene00004297	YER095W
WBGene00004322	YMR190C
WBGene00006944	YMR190C
WBGene00006963	YMR201C
WBGene00007042	YLR357W
WBGene00008140	YPL022W
WBGene00008665	YML095C
WBGene00011111	YBR289W
WBGene00013924	YEL037C
WBGene00018721	YOR346W
WBGene00019004	YGR258C
WBGene00022296	YER162C
C.elegans UV_rad genes without UV_rad S.cerevisiae orthologs
WBGene00002169	YBR245C
WBGene00001860	YFL008W
WBGene00001835	YGL194C
WBGene00020964	YGR271W
WBGene00004204	YIL126W
WBGene00000803	YJR035W
WBGene00006707	YLR306W
WBGene00044305	YMR152W
WBGene00013095	YNL097C
C.elegans UV_rad genes without any S.cerevisiae orthologs
WBGene00000264	#N/A
WBGene00000467	#N/A
WBGene00000537	#N/A
WBGene00002276	#N/A
WBGene00003417	#N/A
WBGene00004742	#N/A
WBGene00008400	#N/A
WBGene00012767	#N/A
WBGene00018908	#N/A
WBGene00020935	#N/A
