# Supplementary material for: Identification of evolutionarily conserved DNA damage response genes that alter sensitivity to cisplatin
Source: Oncotarget. 2016 Nov 15;8(12):19156–71. doi: 10.18632/oncotarget.13353 (PMC5386675; doi:10.18632/oncotarget.13353)
Supplement: Supplementary file 8 [file oncotarget-08-19156-s008.xlsx]

## Sheet: Sup. Table 7 fin
Ensembl Gene ID	EntrezGene ID	HGNC symbol	Yeast UV_rad	Fly UV_rad	Worm UV_rad	Yeast cisplatin	DDR	Cell Cycle	Chromatin remodeling	UV_rad rank	cisplatin rank
ENSG00000165806	840	CASP7	0	1	0	0	0	0	0	1
ENSG00000104695	5516	PPP2CB	0	1	0	0	0	0	0	2
ENSG00000188229	10383	TUBB4B	0	1	0	0	0	1	0	4
ENSG00000196230	203068	TUBB	0	1	0	0	0	1	0	4
ENSG00000104833	10382	TUBB4A	0	1	0	0	0	1	0	4
ENSG00000164305	836	CASP3	0	1	0	0	0	0	0	7
ENSG00000104884	2068	ERCC2	1	1	0	1	1	1	0	7	82
ENSG00000108953	7531	YWHAE	0	1	0	0	0	1	0	7
ENSG00000100077	157	GRK3	0	1	0	0	0	0	0	11
ENSG00000173020	156	GRK2	0	1	0	0	0	0	0	11
ENSG00000163161	2071	ERCC3	1	1	0	1	1	1	0	11	82
ENSG00000113575	5515	PPP2CA	0	1	0	0	0	1	0	11
ENSG00000153147	8467	SMARCA5	0	0	1	0	1	0	1	11
ENSG00000272047	404672	GTF2H5	0	1	0	0	1	0	0	14
ENSG00000051180	5888	RAD51	1	0	1	1	1	0	0	15	2
ENSG00000085999	8438	RAD54L	1	1	0	1	1	0	0	18	4
ENSG00000166501	5579	PRKCB	0	1	0	0	0	1	0	18
ENSG00000126583	5582	PRKCG	0	1	0	0	1	0	0	18
ENSG00000154229	5578	PRKCA	0	1	0	0	0	1	0	18
ENSG00000136854	6812	STXBP1	0	1	0	0	0	0	0	22
ENSG00000213780	2968	GTF2H4	1	1	0	0	1	0	0	22
ENSG00000130997	353497	POLN	0	0	1	0	1	0	0	22
ENSG00000102038	6594	SMARCA1	0	0	1	0	0	0	1	22
ENSG00000104375	6788	STK3	0	1	0	0	0	0	0	27
ENSG00000108384	5889	RAD51C	1	0	0	1	1	1	0	27	28
ENSG00000182185	5890	RAD51B	1	0	0	1	1	1	0	27	29
ENSG00000185379	5892	RAD51D	1	0	0	1	1	0	0	27	31
ENSG00000101109	6789	STK4	0	1	0	0	0	0	0	27
ENSG00000127616	6597	SMARCA4	1	0	1	1	0	1	1	27	141
ENSG00000080503	6595	SMARCA2	1	0	1	1	0	0	1	27	141
ENSG00000072501	8243	SMC1A	0	0	1	0	1	1	0	32
ENSG00000076944	6813	STXBP2	0	1	0	0	0	0	0	32
ENSG00000102753	3839	KPNA3	0	1	0	0	0	0	0	36
ENSG00000077935	27127	SMC1B	0	0	1	0	0	0	0	36
ENSG00000130347	84816	RTN4IP1	0	0	1	1	0	0	0	36	1
ENSG00000133107	7223	TRPC4	0	1	0	0	0	0	0	36
ENSG00000186432	3840	KPNA4	0	1	0	0	0	0	0	36
ENSG00000072315	7224	TRPC5	0	1	0	0	0	0	0	36
ENSG00000164080	23132	RAD54L2	1	0	0	1	0	0	0	43	36
ENSG00000085224	546	ATRX	1	0	0	1	1	1	1	43	36
ENSG00000111262	3736	KCNA1	0	1	0	0	0	0	0	43
ENSG00000177272	3738	KCNA3	0	1	0	0	0	0	0	43
ENSG00000177301	3737	KCNA2	0	1	0	0	0	0	0	43
ENSG00000182255	3739	KCNA4	0	1	0	0	0	0	0	43
ENSG00000130037	3741	KCNA5	0	1	0	0	0	1	0	43
ENSG00000184182	140739	UBE2F	0	0	1	0	1	0	0	43
ENSG00000186153	51741	WWOX		1						48
ENSG00000151079	3742	KCNA6	0	1	0	0	0	0	0	48
ENSG00000110768	2965	GTF2H1	0	1	0	0	1	0	0	48
ENSG00000106799	7046	TGFBR1	0	1	0	0	0	0	0	53
ENSG00000135503	91	ACVR1B	0	1	0	0	0	1	0	53
ENSG00000104848	3743	KCNA7	0	1	0	0	0	0	0	53
ENSG00000149554	1111	CHEK1	0	1	0	0	1	1	1	53
ENSG00000143105	3744	KCNA10	0	1	0	0	0	0	0	53
ENSG00000131023	9113	LATS1	0	1	0	0	0	1	0	53
ENSG00000080546	27244	SESN1	0	1	0	0	0	0	0	59
ENSG00000144935	7220	TRPC1	0	1	0	0	0	0	0	59
ENSG00000123612	130399	ACVR1C	0	1	0	0	0	0	0	59
ENSG00000111358	2967	GTF2H3	1	1	0	0	1	0	0	59
ENSG00000149212	143686	SESN3	0	1	0	0	0	0	0	59
ENSG00000150457	26524	LATS2	0	1	0	0	0	1	0	59
ENSG00000116266	6814	STXBP3	0	1	0	0	0	0	0	59
ENSG00000130766	83667	SESN2	0	1	0	0	1	0	0	63
ENSG00000133895	4221	MEN1	0	1	0	0	1	1	0	65
ENSG00000112319	2070	EYA4	0	1	0	0	1	0	0	65
ENSG00000104313	2138	EYA1	0	1	0	0	1	1	0	65
ENSG00000126561	6776	STAT5A	0	1	0	0	0	0	0	68
ENSG00000173757	6777	STAT5B	0	1	0	0	0	1	0	68
ENSG00000135249	60561	RINT1	0	1	0	0	1	1	0	68
ENSG00000116745	6121	RPE65	0	1	0	0	0	0	0	74
ENSG00000064655	2139	EYA2	0	1	0	0	1	0	0	74
ENSG00000113456	5810	RAD1	0	1	1	0	1	0	0	74
ENSG00000197580	83875	BCO2	0	1	0	0	0	0	0	74
ENSG00000258984	100533179	UBE2F-SCLY			1					74
ENSG00000166888	6778	STAT6	0	1	0	0	0	0	0	74
ENSG00000135697	53630	BCO1	0	1	0	0	0	0	0	74
ENSG00000109610	6649	SOD3	0	1	0	1	0	0	0	74	155
ENSG00000147099	55869	HDAC8			1			1		74
ENSG00000158161	2140	EYA3	0	1	0	0	1	0	0	80
ENSG00000119318	5887	RAD23B	1	0	1	1	1	0	0	80	132
ENSG00000174405	3981	LIG4	1	1	0	0	1	0	0	82
ENSG00000175595	2072	ERCC4	1	0	1	1	1	0	0	82	6
ENSG00000096006	10321	CRISP3	0	0	1	0	0	0	0	82
ENSG00000122375	94233	OPN4	0	1	0	0	0	0	0	86
ENSG00000051341	10721	POLQ	0	0	1	0	1	0	0	86
ENSG00000124490	7180	CRISP2	0	0	1	0	0	0	0	86
ENSG00000124812	167	CRISP1	0	0	1	0	0	0	0	86
ENSG00000095777	53904	MYO3A	1	1	0	0	0	0	0	91
ENSG00000126775	22863	ATG14	0	1	0	0	0	0	0	91
ENSG00000071909	140469	MYO3B	1	1	0	0	0	0	0	91
ENSG00000151748	60485	SAV1	0	1	0	0	0	0	0	91
ENSG00000179262	5886	RAD23A	1	0	1	1	1	0	0	91	173
ENSG00000073060	949	SCARB1	0	1	0	0	0	0	0	98
ENSG00000198382	7405	UVRAG	0	1	0	0	1	0	0	98
ENSG00000115415	6772	STAT1	0	1	0	0	0	0	0	98
ENSG00000138378	6775	STAT4	0	1	0	0	0	0	0	98
ENSG00000163914	6010	RHO	0	1	0	0	0	0	0	98
ENSG00000180245	10692	RRH	0	1	0	0	0	0	0	98
ENSG00000168610	6774	STAT3	0	1	0	0	0	0	0	98
ENSG00000071243	54556	ING3	0	0	1	0	0	0	0	98
ENSG00000124818	221391	OPN5	0	1	0	0	0	0	0	110
ENSG00000115267	64135	IFIH1	0	0	1	0	0	0	0	110
ENSG00000186871	54821	ERCC6L	0	0	1	0	0	1	0	110
ENSG00000170581	6773	STAT2	0	1	0	0	0	0	0	110
ENSG00000054277	23596	OPN3	0	1	0	0	0	0	0	110
ENSG00000171735	23261	CAMTA1	0	1	0	0	0	0	0	110
ENSG00000107201	23586	DDX58	0	0	1	0	0	0	0	110
ENSG00000008405	1407	CRY1	1	1	0	0	1	0	0	110
ENSG00000121671	1408	CRY2	1	1	0	0	0	0	0	110
ENSG00000102076	5956	OPN1LW	0	1	0	0	0	0	0	110
ENSG00000100796	55671	PPP4R3A	1	0	1	1	0	0	0	110	82
ENSG00000275052	57223	PPP4R3B	1	0	1	1	0	0	0	110	82
ENSG00000108509	23125	CAMTA2	0	1	0	0	0	0	0	110
ENSG00000166160	728458	OPN1MW2	0	1	0	0	0	0	0	110
ENSG00000268221	2652	OPN1MW	0	1	0	0	0	0	0	110
ENSG00000269433	101060233	OPN1MW3	0	1	0	0	0	0	0	110
ENSG00000128617	611	OPN1SW	0	1	0	0	0	0	0	110
ENSG00000135945	51455	REV1	1	0	0	1	1	0	0	128	92
ENSG00000101751	11201	POLI	1	0	0	1	1	0	0	128	117
ENSG00000122008	51426	POLK	1	0	0	1	1	0	0	128	117
ENSG00000170734	5429	POLH	1	0	1	1	1	0	0	128	117
ENSG00000175054	545	ATR	1	1	0	1	1	0	0	128	298
ENSG00000253729	5591	PRKDC	1	0	0	1	1	1	0	128	323
ENSG00000154767	7508	XPC	1	0	1	1	1	1	0	128	55
ENSG00000167670	10036	CHAF1A	0	1	0	0	1	0	0	128
ENSG00000012061	2067	ERCC1	1	0	1	1	1	0	0	128	55
ENSG00000182150	375748	ERCC6L2	0	0	1	0	1	0	0	128
ENSG00000039650	11284	PNKP	1	1	0	0	1	0	0	128
ENSG00000137074	54840	APTX	1	0	0	0	1	0	0	128
ENSG00000136936	7507	XPA	1	0	1	1	1	0	0	128	42
ENSG00000111602	8914	TIMELESS	0	1	0	0	1	1	0	128
ENSG00000163939	55193	PBRM1	1	0	1	1	0	1	1	128	339
ENSG00000134899	2073	ERCC5	1	0	1	1	1	0	0	128	50
ENSG00000179094	5187	PER1	0	1	0	0	0	0	0	128
ENSG00000132326	8864	PER2	0	1	0	0	0	0	0	128
ENSG00000108771	79132	DHX58	0	0	1	0	0	0	0	128
ENSG00000049246	8863	PER3	0	1	0	0	0	0	0	141
ENSG00000197299	641	BLM	1	0	0	1	1	1	0	141	117
ENSG00000165392	7486	WRN	1	0	1	1	1	0	0	141	132
ENSG00000004700	5965	RECQL	1	0	0	1	1	0	0	141	132
ENSG00000108469	9400	RECQL5	1	1	1	1	1	1	0	141	147
ENSG00000160957	9401	RECQL4	1	0	0	1	0	0	0	141	147
ENSG00000107551	83937	RASSF4	0	1	0	0	0	0	0	149
ENSG00000152942	5884	RAD17	1	0	1	0	1	1	0	149
ENSG00000099956	6598	SMARCB1	1	0	1	0	1	0	1	149
ENSG00000101265	9770	RASSF2	0	1	0	0	0	0	0	149
ENSG00000169435	166824	RASSF6	0	1	0	0	0	0	0	149
ENSG00000138767	246175	CNOT6L	1	0	0	1	1	1	0	149	298
ENSG00000113300	57472	CNOT6	1	0	0	1	1	1	0	149	298
ENSG00000013523	23357	ANGEL1	1	0	0	1	0	0	0	149	323
ENSG00000174840	201626	PDE12	1	0	0	1	0	0	0	149	332
ENSG00000174606	90806	ANGEL2	1	0	0	1	0	1	0	149	332
ENSG00000151014	25819	NOCT	1	1	0	1	0	0	0	149	332
ENSG00000169139	7336	UBE2V2	1	0	0	1	1	0	0	156	25
ENSG00000244687	7335	UBE2V1	1	0	0	1	1	0	0	156	25
ENSG00000002016	5893	RAD52	1	0	0	1	1	0	0	157	117
ENSG00000116830	8458	TTF2	1	0	0	0	0	0	0	158
ENSG00000077721	7319	UBE2A	1	0	0	1	1	0	0	160	62
ENSG00000119048	7320	UBE2B	1	0	0	1	1	0	0	160	62
ENSG00000102030	8260	NAA10	1	0	0	0	0	0	0	162
ENSG00000156269	84779	NAA11	1	0	0	0	0	0	0	162
ENSG00000077152	29089	UBE2T	1	0	0	0	1	0	0	165
ENSG00000168438	51362	CDC40	1	0	0	0	0	0	0	165
ENSG00000177889	7334	UBE2N	1	0	0	0	1	0	0	165
ENSG00000276380	389898	UBE2NL	1	0	0	0	0	0	0	165
ENSG00000108106	27338	UBE2S	1	0	0	1	0	1	0	167	178
ENSG00000113522	10111	RAD50	1	0	0	1	1	0	0	169	47
ENSG00000204435	1460	CSNK2B	1	0	0	1	0	0	0	169	58
ENSG00000105640	6142	RPL18A	1	0	0	1	0	0	0	169	74
ENSG00000126215	7517	XRCC3	1	0	0	1	1	1	0	172	47
ENSG00000105258	5438	POLR2I	1	0	0	1	1	0	0	172	117
ENSG00000173418	51126	NAA20	1	0	0	1	0	0	0	172	340
ENSG00000127337	8089	YEATS4	1	0	0	0	0	1	0	175
ENSG00000176473	79446	WDR25	1	0	0	0	0	0	0	175
ENSG00000158417	9669	EIF5B	1	0	0	1	0	0	0	191	68
ENSG00000128524	9296	ATP6V1F	1	0	0	1	0	0	0	191	82
ENSG00000211456	22908	SACM1L	1	0	0	1	0	0	0	191	104
ENSG00000004455	204	AK2	1	0	0	0	0	0	0	191
ENSG00000006695	1352	COX10	1	0	0	0	0	0	0	191
ENSG00000041357	5685	PSMA4	1	0	0	0	0	1	0	191
ENSG00000053372	51154	MRTO4	1	0	0	0	0	0	0	191
ENSG00000085760	4528	MTIF2	1	0	0	0	0	0	0	191
ENSG00000104835	54938	SARS2	1	0	0	0	0	0	0	191
ENSG00000120053	2805	GOT1	1	0	0	0	0	0	0	191
ENSG00000125166	2806	GOT2	1	0	0	0	0	0	0	191
ENSG00000157184	1376	CPT2	1	0	0	0	0	0	0	191
ENSG00000168827	85476	GFM1	1	0	0	0	0	0	0	191
ENSG00000169154	137362	GOT1L1	1	0	0	0	0	0	0	191
ENSG00000179091	1537	CYC1	1	0	0	0	0	0	0	191
ENSG00000197958	6136	RPL12	1	0	0	0	0	0	0	191
ENSG00000070950	56852	RAD18	1	0	0	1	1	0	0	191	42
ENSG00000142657	5226	PGD	1	0	0	1	0	0	0	191	42
ENSG00000069345	10294	DNAJA2	1	0	0	1	0	0	0	191	62
ENSG00000105011	55723	ASF1B	1	0	0	1	0	0	0	191	62
ENSG00000086061	3301	DNAJA1	1	0	0	1	1	0	0	191	62
ENSG00000140403	55466	DNAJA4	1	0	0	1	0	0	0	191	62
ENSG00000111875	25842	ASF1A	1	0	0	1	1	0	0	191	62
ENSG00000090520	51726	DNAJB11	1	0	0	1	0	0	0	191	104
ENSG00000117450	5052	PRDX1	1	0	0	0	0	0	0	191
ENSG00000123131	10549	PRDX4	1	0	0	0	0	0	0	191
ENSG00000154582	6921	TCEB1	1	0	0	0	0	0	0	191
ENSG00000165672	10935	PRDX3	1	0	0	0	0	0	0	191
ENSG00000167815	7001	PRDX2	1	0	0	0	0	0	0	191
ENSG00000168496	2237	FEN1	1	0	0	0	1	0	0	191
ENSG00000020922	4361	MRE11A	1	0	0	1	1	1	0	207	132
ENSG00000163918	5984	RFC4	1	0	0	0	1	0	0	207
ENSG00000163872	55689	YEATS2	1	0	0	0	0	0	0	209
ENSG00000172732	80198	MUS81	1	0	0	1	1	0	0	209	39
ENSG00000110367	1656	DDX6	1	0	0	1	0	0	0	234	74
ENSG00000071082	6160	RPL31	1	0	0	1	0	0	0	234	117
ENSG00000013573	1663	DDX11	1	0	0	1	0	0	0	234	117
ENSG00000172315	112858	TP53RK	1	0	0	1	0	0	0	234	164
ENSG00000058091	5218	CDK14	1	0	0	0	0	1	0	234
ENSG00000059758	5128	CDK17	1	0	0	0	0	0	0	234
ENSG00000066027	5525	PPP2R5A	1	0	0	0	0	0	0	234
ENSG00000068971	5526	PPP2R5B	1	0	0	0	0	0	0	234
ENSG00000078304	5527	PPP2R5C	1	0	0	0	0	0	0	234
ENSG00000102225	5127	CDK16	1	0	0	0	0	0	0	234
ENSG00000105968	94239	H2AFV	1	0	0	0	0	0	0	234
ENSG00000111237	51699	VPS29	1	0	0	0	0	0	0	234
ENSG00000112640	5528	PPP2R5D	1	0	0	0	0	0	0	234
ENSG00000117266	5129	CDK18	1	0	0	0	0	0	0	234
ENSG00000119414	5537	PPP6C	1	0	0	0	0	1	0	234
ENSG00000121897	11019	LIAS	1	0	0	0	0	0	0	234
ENSG00000136758	10730	YME1L1	1	0	0	0	0	0	0	234
ENSG00000138395	65061	CDK15	1	0	0	0	0	0	0	234
ENSG00000154001	5529	PPP2R5E	1	0	0	0	0	0	0	234
ENSG00000156110	132	ADK	1	0	0	0	0	0	0	234
ENSG00000164032	3015	H2AFZ	1	0	0	0	0	0	0	234
ENSG00000167325	6240	RRM1	1	0	0	0	0	1	0	234
ENSG00000182774	6218	RPS17	1	0	0	0	0	0	0	234
ENSG00000100554	51382	ATP6V1D	1	0	0	1	0	0	0	234	92
ENSG00000159720	9114	ATP6V0D1	1	0	0	1	0	0	0	234	104
ENSG00000147614	245972	ATP6V0D2	1	0	0	1	0	0	0	234	117
ENSG00000213923	1454	CSNK1E	1	0	0	0	1	1	0	234
ENSG00000049541	5982	RFC2	1	0	0	0	1	0	0	234
ENSG00000074211	5522	PPP2R2C	1	0	0	0	0	0	0	234
ENSG00000100804	5693	PSMB5	1	0	0	0	0	1	0	234
ENSG00000105486	3978	LIG1	1	0	0	0	1	1	0	234
ENSG00000106628	5425	POLD2	1	0	0	0	1	0	0	234
ENSG00000113712	1452	CSNK1A1	1	0	0	0	0	1	0	234
ENSG00000127445	5300	PIN1	1	0	0	0	0	1	0	234
ENSG00000132646	5111	PCNA	1	0	0	0	1	1	0	234
ENSG00000133275	1455	CSNK1G2	1	0	0	0	0	0	0	234
ENSG00000141551	1453	CSNK1D	1	0	0	0	1	1	0	234
ENSG00000147400	1069	CETN2	1	0	0	0	1	1	0	234
ENSG00000151292	1456	CSNK1G3	1	0	0	0	0	0	0	234
ENSG00000153140	1070	CETN3	1	0	0	0	0	1	0	234
ENSG00000156475	5521	PPP2R2B	1	0	0	0	0	0	0	234
ENSG00000169118	53944	CSNK1G1	1	0	0	0	0	0	0	234
ENSG00000175470	55844	PPP2R2D	1	0	0	0	0	1	0	234
ENSG00000177143	1068	CETN1	1	0	0	0	0	1	0	234
ENSG00000180138	122011	CSNK1A1L	1	0	0	0	0	0	0	234
ENSG00000204264	5696	PSMB8	1	0	0	0	0	1	0	234
ENSG00000204628	10399	RACK1	1	0	0	0	0	0	0	234
ENSG00000221914	5520	PPP2R2A	1	0	0	0	0	1	0	234
ENSG00000222028	122706	PSMB11	1	0	0	0	0	1	0	234
ENSG00000198825	22876	INPP5F	1	0	0	1	0	0	0	262	151
ENSG00000165695	158067	AK8	1	0	0	0	0	0	0	262
ENSG00000187555	7874	USP7	1	0	0	0	1	0	0	262
ENSG00000178295	348654	GEN1	1	0	0	0	1	1	0	262
ENSG00000109929	6309	SC5D	1	0	0	1	0	0	0	262	216
ENSG00000133935	11161	C14orf1	1	0	0	1	0	0	0	262	264
ENSG00000145736	2966	GTF2H2	1	0	0	0	1	0	0	266
ENSG00000132383	6117	RPA1	1	0	0	0	1	1	0	266
ENSG00000183474	728340	GTF2H2C	1	0	0	0	1	0	0	266
ENSG00000009413	5980	REV3L	1	0	0	1	1	0	0	269	68
ENSG00000050030	340533	KIAA2022	1	0	0	1	0	0	0	269	117
ENSG00000101367	22919	MAPRE1	1	0	0	1	0	1	0	280	151
ENSG00000084764	22924	MAPRE3	1	0	0	1	0	1	0	280	155
ENSG00000136492	83990	BRIP1	1	0	0	1	1	0	0	280	164
ENSG00000258366	51750	RTEL1	1	0	0	1	1	1	0	280	173
ENSG00000064703	11218	DDX20	1	0	0	1	0	0	0	280	178
ENSG00000102024	5358	PLS3	1	0	0	0	0	0	0	280
ENSG00000120756	5357	PLS1	1	0	0	0	0	0	0	280
ENSG00000136167	3936	LCP1	1	0	0	0	0	0	0	280
ENSG00000146282	57038	RARS2	1	0	0	0	0	0	0	280
ENSG00000175324	27257	LSM1	1	0	0	0	0	0	0	280
ENSG00000005156	3980	LIG3	1	0	0	0	1	0	0	280
ENSG00000020426	4331	MNAT1	1	0	0	0	1	1	0	280
ENSG00000076248	7374	UNG	1	0	0	0	1	0	0	280
ENSG00000128881	146057	TTBK2	1	0	0	0	0	0	0	280
ENSG00000128908	54617	INO80	1	0	0	0	1	1	1	280
ENSG00000141378	51651	PTRH2	1	0	0	0	0	0	0	280
ENSG00000146216	84630	TTBK1	1	0	0	0	0	0	0	280
ENSG00000203666	84288	EFCAB2	1	0	0	0	0	0	0	280
ENSG00000274183	474382	H2AFB1	1	0	0	0	0	0	0	280
ENSG00000277745	83740	H2AFB3	1	0	0	0	0	0	0	280
ENSG00000277858	474381	H2AFB2	1	0	0	0	0	0	0	280
ENSG00000147439	55909	BIN3	1	0	0	1	0	1	0	299	188
ENSG00000085982	55230	USP40	1	0	0	0	0	0	0	299
ENSG00000090686	84196	USP48	1	0	0	0	0	0	0	299
ENSG00000114374	8287	USP9Y	1	0	0	0	0	0	0	299
ENSG00000115464	9736	USP34	1	0	0	0	0	0	0	299
ENSG00000124486	8239	USP9X	1	0	0	0	0	1	0	299
ENSG00000162402	23358	USP24	1	0	0	0	0	0	0	299
ENSG00000170242	55031	USP47	1	0	0	0	1	1	0	299
ENSG00000065057	4913	NTHL1	1	0	0	0	1	0	0	299
ENSG00000163104	56916	SMARCAD1	1	0	0	0	1	0	1	299
ENSG00000100650	6430	SRSF5	1	0	0	0	0	0	0	299
ENSG00000111786	8683	SRSF9	1	0	0	0	0	0	0	299
ENSG00000112081	6428	SRSF3	1	0	0	0	0	0	0	299
ENSG00000115875	6432	SRSF7	1	0	0	0	0	0	0	299
ENSG00000116350	6429	SRSF4	1	0	0	0	0	0	0	299
ENSG00000124193	6431	SRSF6	1	0	0	0	0	0	0	299
ENSG00000136450	6426	SRSF1	1	0	0	0	0	0	0	299
ENSG00000077279	1641	DCX	1	0	0	0	0	0	0	311
ENSG00000130413	65975	STK33	1	0	0	0	0	0	0	311
ENSG00000133083	9201	DCLK1	1	0	0	0	0	0	0	311
ENSG00000156873	5261	PHKG2	1	0	0	0	0	0	0	311
ENSG00000163673	85443	DCLK3	1	0	0	0	0	0	0	311
ENSG00000164776	5260	PHKG1	1	0	0	0	0	0	0	311
ENSG00000170390	166614	DCLK2	1	0	0	0	0	0	0	311
ENSG00000071794	6596	HLTF	1	0	0	1	1	0	0	315	3
ENSG00000166974	10982	MAPRE2	1	0	0	1	0	1	0	329	188
ENSG00000167130	57171	DOLPP1	1	0	0	1	0	0	0	329	240
ENSG00000136807	1025	CDK9	1	0	0	0	1	0	0	329
ENSG00000065883	8621	CDK13	1	0	0	0	0	1	0	329
ENSG00000075089	64431	ACTR6	1	0	0	0	0	0	1	329
ENSG00000113643	5917	RARS	1	0	0	0	0	0	0	329
ENSG00000167258	51755	CDK12	1	0	0	0	0	0	0	329
ENSG00000099341	5714	PSMD8	1	0	0	0	0	1	0	329
ENSG00000117748	6118	RPA2	1	0	0	0	1	1	0	329
ENSG00000144115	55258	THNSL2	1	0	0	0	0	0	0	329
ENSG00000146047	255626	HIST1H2BA	1	0	0	0	0	0	1	329
ENSG00000159259	8208	CHAF1B	1	0	0	0	1	0	0	329
ENSG00000180596	8347	HIST1H2BC	1	0	0	0	0	0	0	329
ENSG00000198887	23137	SMC5	1	0	0	0	1	1	0	329
ENSG00000273802	8339	HIST1H2BG	1	0	0	0	0	0	0	329
ENSG00000274290	8344	HIST1H2BE	1	0	0	0	0	0	0	329
ENSG00000277224	8343	HIST1H2BF	1	0	0	0	0	0	0	329
ENSG00000124635	8970	HIST1H2BJ	1				0	0	0	329
ENSG00000158373	3017	HIST1H2BD	1				0	0	0	329
ENSG00000184678	8349	HIST2H2BE	1				0	0	0	329
ENSG00000197903	85236	HIST1H2BK	1				0	0	0	329
ENSG00000203814	440689	HIST2H2BF	1				0	0	0	329
ENSG00000233822	8341	HIST1H2BN	1				0	0	0	329
ENSG00000234289	102724334	H2BFS	1				0	0	0	329
ENSG00000273703	8342	HIST1H2BM	1				0	0	0	329
ENSG00000276410	3018	HIST1H2BB	1				0	0	0	329
ENSG00000278588	8346	HIST1H2BI	1				0	0	0	329
ENSG00000138621	60490	PPCDC	1	0	0	1	0	0	0	365	284
ENSG00000104142	57617	VPS18	1	0	0	1	0	0	0	365	332
ENSG00000153814	221895	JAZF1	1	0	0	1	0	0	0	365	338
ENSG00000001167	4800	NFYA	1	0	0	0	0	0	0	365
ENSG00000006025	114881	OSBPL7	1	0	0	0	0	0	0	365
ENSG00000040199	23035	PHLPP2	1	0	0	0	0	0	0	365
ENSG00000070882	26031	OSBPL3	1	0	0	0	0	0	0	365
ENSG00000079156	114880	OSBPL6	1	0	0	0	0	0	0	365
ENSG00000079950	8417	STX7	1	0	0	0	0	0	0	365
ENSG00000080802	4850	CNOT4	1	0	0	0	1	1	0	365
ENSG00000081913	23239	PHLPP1	1	0	0	0	0	0	0	365
ENSG00000103042	55238	SLC38A7	1	0	0	0	0	0	0	365
ENSG00000107872	79176	FBXL15	1	0	0	0	0	1	0	365
ENSG00000108306	84961	FBXL20	1	0	0	0	0	0	0	365
ENSG00000108587	9527	GOSR1	1	0	0	0	0	0	0	365
ENSG00000110048	5007	OSBP	1	0	0	0	0	0	0	365
ENSG00000111581	57122	NUP107	1	0	0	0	0	1	0	365
ENSG00000112234	26235	FBXL4	1	0	0	0	0	0	0	365
ENSG00000117758	23673	STX12	1	0	0	0	0	0	0	365
ENSG00000127511	23309	SIN3B	1	0	0	0	0	0	0	365
ENSG00000127585	146330	FBXL16	1	0	0	0	0	0	0	365
ENSG00000128923	54629	FAM63B	1	0	0	0	0	0	0	365
ENSG00000130703	9885	OSBPL2	1	0	0	0	0	0	0	365
ENSG00000137815	23168	RTF1	1	0	0	0	0	0	0	365
ENSG00000141447	114876	OSBPL1A	1	0	0	0	0	0	0	365
ENSG00000143409	55793	FAM63A	1	0	0	0	0	0	0	365
ENSG00000145743	64839	FBXL17	1	0	0	0	0	0	0	365
ENSG00000149428	10525	HYOU1	1	0	0	0	0	0	0	365
ENSG00000153558	25827	FBXL2	1	0	0	0	0	0	0	365
ENSG00000161040	222235	FBXL13	1	0	0	0	0	0	0	365
ENSG00000166558	146167	SLC38A8	1	0	0	0	0	0	0	365
ENSG00000169375	25942	SIN3A	1	0	0	0	0	1	0	365
ENSG00000171045	203062	TSNARE1	1	0	0	0	0	0	0	365
ENSG00000171823	144699	FBXL14	1	0	0	0	0	0	0	365
ENSG00000183580	23194	FBXL7	1	0	0	0	0	1	0	365
ENSG00000184792	23762	OSBP2	1	0	0	0	0	0	0	365
ENSG00000198836	4976	OPA1	1	0	0	0	0	0	0	365
ENSG00000105821	27000	DNAJC2	1	0	0	1	0	0	0	365	151
ENSG00000136770	64215	DNAJC1	1	0	0	1	0	0	0	365	199
ENSG00000198791	29883	CNOT7	1	0	0	1	1	1	0	365	216
ENSG00000155508	9337	CNOT8	1	0	0	1	1	1	0	365	225
ENSG00000198554	11169	WDHD1	1	0	0	1	0	0	0	365	344
ENSG00000155229	64210	MMS19	1	0	0	0	1	0	0	365
ENSG00000171824	5394	EXOSC10	1	0	0	0	0	0	0	365
ENSG00000196419	2547	XRCC6	1	0	0	1	1	0	0	388	240
ENSG00000163029	79677	SMC6	1	0	0	1	1	0	0	388	298
ENSG00000124571	57510	XPO5	1	0	0	1	0	0	0	429	240
ENSG00000115677	3069	HDLBP	1	0	0	1	0	0	0	429	264
ENSG00000144231	5433	POLR2D	1	0	0	1	1	0	0	429	264
ENSG00000033800	8554	PIAS1	1	0	0	1	0	1	0	429	284
ENSG00000108175	57178	ZMIZ1	1	0	0	1	0	0	0	429	284
ENSG00000078043	9063	PIAS2	1	0	0	1	0	0	0	429	284
ENSG00000122515	83637	ZMIZ2	1	0	0	1	0	0	0	429	284
ENSG00000131788	10401	PIAS3	1	0	0	1	0	0	0	429	284
ENSG00000127586	63922	CHTF18	1	0	0	1	0	0	0	429	284
ENSG00000105229	51588	PIAS4	1	0	0	1	1	0	0	429	298
ENSG00000164162	10393	ANAPC10	1	0	0	1	0	1	0	429	298
ENSG00000122870	80114	BICC1	1	0	0	1	0	0	0	429	308
ENSG00000010282	57467	HHATL	1	0	0	1	0	0	0	429	316
ENSG00000054392	55733	HHAT	1	0	0	1	0	0	0	429	316
ENSG00000140451	80119	PIF1	1	0	0	1	1	0	0	429	343
ENSG00000100393	2033	EP300	1	0	0	0	1	1	0	429
ENSG00000005339	1387	CREBBP	1	0	0	0	0	0	0	429
ENSG00000061987	23041	MON2	1	0	0	0	0	0	0	429
ENSG00000101442	79913	ACTR5	1	0	0	0	1	0	0	429
ENSG00000112651	51069	MRPL2	1	0	0	0	0	0	0	429
ENSG00000113387	10923	SUB1	1	0	0	0	0	0	0	429
ENSG00000124222	8675	STX16	1	0	0	0	0	0	0	429
ENSG00000137760	91801	ALKBH8	1	0	0	0	1	0	0	429
ENSG00000137948	676	BRDT	1	0	0	0	0	0	1	429
ENSG00000141867	23476	BRD4	1	0	0	0	1	1	0	429
ENSG00000153774	10428	CFDP1	1	0	0	0	0	0	0	429
ENSG00000155463	5018	OXA1L	1	0	0	0	0	0	0	429
ENSG00000156931	23355	VPS8	1	0	0	0	0	0	0	429
ENSG00000156970	701	BUB1B	1	0	0	0	0	1	0	429
ENSG00000160294	8888	MCM3AP	1	0	0	0	0	0	0	429
ENSG00000163626	285521	COX18	1	0	0	0	0	0	0	429
ENSG00000166359	126248	WDR88	1	0	0	0	0	0	0	429
ENSG00000168061	29901	SAC3D1	1	0	0	0	0	0	0	429
ENSG00000169679	699	BUB1	1	0	0	0	0	1	0	429
ENSG00000169925	8019	BRD3	1	0	0	0	0	0	0	429
ENSG00000175826	23399	CTDNEP1	1	0	0	0	0	1	0	429
ENSG00000196151	151525	WDSUB1	1	0	0	0	0	0	0	429
ENSG00000204256	6046	BRD2	1	0	0	0	0	0	0	429
ENSG00000223501	6293	VPS52	1	0	0	0	0	0	0	429
ENSG00000250305	57604	KIAA1456	1	0	0	0	0	0	0	429
ENSG00000278619	79922	MRM1	1	0	0	0	0	0	0	429
ENSG00000118515	6446	SGK1	1	0	0	1	1	0	0	429	117
ENSG00000104205	23678	SGK3	1	0	0	1	0	0	0	429	117
ENSG00000270024	100533105	C8orf44-SGK3	1	0	0	1	0	0	0	429	117
ENSG00000101049	10110	SGK2	1	0	0	1	0	0	0	429	126
ENSG00000117020	10000	AKT3	1	0	0	1	0	0	0	429	126
ENSG00000142208	207	AKT1	1	0	0	1	1	1	0	429	126
ENSG00000105221	208	AKT2	1	0	0	1	0	0	0	429	126
ENSG00000108443	6198	RPS6KB1	1	0	0	1	0	1	0	429	164
ENSG00000175634	6199	RPS6KB2	1	0	0	1	0	0	0	429	164
ENSG00000071242	6196	RPS6KA2	1	0	0	1	0	0	0	429	164
ENSG00000072133	27330	RPS6KA6	1	0	0	1	1	0	0	429	164
ENSG00000117676	6195	RPS6KA1	1	0	0	1	0	0	0	429	164
ENSG00000177189	6197	RPS6KA3	1	0	0	1	0	0	0	429	164
ENSG00000100784	9252	RPS6KA5	1	0	0	1	0	0	0	429	164
ENSG00000162302	8986	RPS6KA4	1	0	0	1	0	0	0	429	173
ENSG00000139613	6601	SMARCC2	1	0	0	1	0	0	1	429	332
ENSG00000173473	6599	SMARCC1	1	0	0	1	0	0	1	429	332
ENSG00000047410	7175	TPR	1	0	0	0	0	1	1	429
ENSG00000079387	29843	SENP1	1	0	0	0	0	0	0	429
ENSG00000101945	6839	SUV39H1	1	0	0	0	1	0	0	429
ENSG00000103194	9100	USP10	1	0	0	0	1	0	0	429
ENSG00000104885	84444	DOT1L	1	0	0	0	0	0	0	429
ENSG00000109685	7468	WHSC1	1	0	0	0	1	0	0	429
ENSG00000119231	205564	SENP5	1	0	0	0	0	0	0	429
ENSG00000125676	57187	THOC2	1	0	0	0	0	0	0	429
ENSG00000136169	83852	SETDB2	1	0	0	0	0	1	0	429
ENSG00000143379	9869	SETDB1	1	0	0	0	0	0	0	429
ENSG00000147548	54904	WHSC1L1	1	0	0	0	0	0	0	429
ENSG00000149311	472	ATM	1	0	0	0	1	1	0	429
ENSG00000152455	79723	SUV39H2	1	0	0	0	0	0	1	429
ENSG00000161956	26168	SENP3	1	0	0	0	0	0	0	429
ENSG00000163904	59343	SENP2	1	0	0	0	1	1	0	429
ENSG00000165671	64324	NSD1	1	0	0	0	0	0	0	429
ENSG00000170364	6419	SETMAR	1	0	0	0	1	1	0	429
ENSG00000181090	79813	EHMT1	1	0	0	0	0	0	0	429
ENSG00000181555	29072	SETD2	1	0	0	0	1	0	0	429
ENSG00000183765	11200	CHEK2	1	0	0	0	1	1	0	429
ENSG00000185875	79896	THNSL1	1	0	0	0	0	0	0	429
ENSG00000204086	29935	RPA4	1	0	0	0	1	1	0	429
ENSG00000204371	10919	EHMT2	1	0	0	0	0	0	0	429
ENSG00000138413	3417	IDH1	0	0	0	1	0	0	0		6
ENSG00000182054	3418	IDH2	0	0	0	1	0	0	0		6
ENSG00000132475	3021	H3F3B	0	0	0	1	0	0	1		15
ENSG00000163041	3020	H3F3A	0	0	0	1	0	0	0		15
ENSG00000183598	653604	HIST2H3D	0	0	0	1	0	1	0		15
ENSG00000197409	8351	HIST1H3D	0	0	0	1	0	1	0		15
ENSG00000203811	126961	HIST2H3C	0	0	0	1	0	1	0		15
ENSG00000274267	8358	HIST1H3B	0	0	0	1	0	1	0		15
ENSG00000274750	8353	HIST1H3E	0	0	0	1	0	1	0		15
ENSG00000275379	8354	HIST1H3I	0	0	0	1	0	1	0		15
ENSG00000275714	8350	HIST1H3A	0	0	0	1	0	1	0		15
ENSG00000277775	8968	HIST1H3F	0	0	0	1	0	1	0		15
ENSG00000278272	8352	HIST1H3C	0	0	0	1	0	1	0		15
ENSG00000278828	8357	HIST1H3H	0	0	0	1	0	1	0		15
ENSG00000197153	8356	HIST1H3J	0	0	0	1	0	0	0		15
ENSG00000203852	333932	HIST2H3A	0	0	0	1	0	0	0		15
ENSG00000273983	8355	HIST1H3G	0	0	0	1	0	0	0		15
ENSG00000203818	440686	HIST2H3PS2	0	0	0	1	0	0	0		25
ENSG00000188375	440093	H3F3C	0	0	0	1	0	0	0		25
ENSG00000168148	8290	HIST3H3	0	0	0	1	1	0	0		25
ENSG00000182287	8905	AP1S2	0	0	0	1	0	0	0		31
ENSG00000106367	1174	AP1S1	0	0	0	1	0	0	0		33
ENSG00000115073	10120	ACTR1B	0	0	0	1	0	0	0		33
ENSG00000138107	10121	ACTR1A	0	0	0	1	0	1	0		33
ENSG00000152056	130340	AP1S3	0	0	0	1	0	0	0		36
ENSG00000117118	6390	SDHB	0	0	0	1	0	0	0		39
ENSG00000042753	1175	AP2S1	0	0	0	1	0	0	0		42
ENSG00000110955	506	ATP5B	0	0	0	1	0	0	0		42
ENSG00000122026	6144	RPL21	0	0	0	1	0	0	0		47
ENSG00000181786	284382	ACTL9	0	0	0	1	0	0	0		47
ENSG00000065923	84679	SLC9A7	0	0	0	1	0	0	0		50
ENSG00000198689	10479	SLC9A6	0	0	0	1	0	0	0		50
ENSG00000100478	11154	AP4S1	0	0	0	1	0	0	0		55
ENSG00000181804	285195	SLC9A9	0	0	0	1	0	0	0		55
ENSG00000077080	51412	ACTL6B	0	0	0	1	0	1	1		55
ENSG00000117148	81569	ACTL8	0	0	0	1	0	0	0		55
ENSG00000174748	6138	RPL15	0	0	0	1	0	0	0		68
ENSG00000112306	6206	RPS12	0	0	0	1	0	0	0		68
ENSG00000198356	439	ASNA1	0	0	0	1	0	0	0		68
ENSG00000142168	6647	SOD1	0	0	0	1	0	0	0		74
ENSG00000111229	10094	ARPC3	0	0	0	1	0	0	0		74
ENSG00000185883	527	ATP6V0C	0	0	0	1	0	0	0		74
ENSG00000119383	5524	PTPA	0	0	0	1	0	1	0		74
ENSG00000167526	6137	RPL13	0	0	0	1	0	0	0		82
ENSG00000114573	523	ATP6V1A	0	0	0	1	0	0	0		82
ENSG00000177302	7156	TOP3A	0	0	0	1	1	0	0		82
ENSG00000106245	8896	BUD31	0	0	0	1	0	0	0		82
ENSG00000148335	28989	NTMT1	0	0	0	1	0	0	0		82
ENSG00000198924	9937	DCLRE1A	0	0	0	1	1	1	0		92
ENSG00000104889	10535	RNASEH2A	0	0	0	1	1	0	0		92
ENSG00000117410	533	ATP6V0B	0	0	0	1	0	0	0		92
ENSG00000187790	57697	FANCM	0	0	0	1	1	0	0		92
ENSG00000143457	55204	GOLPH3L	0	0	0	1	0	0	0		92
ENSG00000197818	23315	SLC9A8	0	0	0	1	0	0	0		92
ENSG00000152457	64421	DCLRE1C	0	0	0	1	1	0	0		92
ENSG00000100075	6576	SLC25A1	0	0	0	1	0	0	0		92
ENSG00000113384	64083	GOLPH3	0	0	0	1	0	0	0		104
ENSG00000118655	64858	DCLRE1B	0	0	0	1	1	0	0		104
ENSG00000203740	149281	METTL11B	0	0	0	1	0	0	0		104
ENSG00000156958	2585	GALK2	0	0	0	1	0	0	0		104
ENSG00000101557	9097	USP14	0	0	0	1	0	0	0		104
ENSG00000180251	389015	SLC9A4	0	0	0	1	0	0	0		104
ENSG00000130021	8226	PUDP	0	0	0	1	0	0	0		104
ENSG00000066230	6550	SLC9A3	0	0	0	1	0	0	0		104
ENSG00000135740	6553	SLC9A5	0	0	0	1	0	0	0		104
ENSG00000115616	6549	SLC9A2	0	0	0	1	0	0	0		104
ENSG00000090020	6548	SLC9A1	0	0	0	1	0	0	0		104
ENSG00000136888	9550	ATP6V1G1	0	0	0	1	0	0	0		132
ENSG00000187109	4673	NAP1L1	0	0	0	1	0	0	0		132
ENSG00000151418	127124	ATP6V1G3	0	0	0	1	0	0	0		132
ENSG00000250565	90423	ATP6V1E2	0	0	0	1	0	0	0		132
ENSG00000205531	4676	NAP1L4	0	0	0	1	0	0	0		132
ENSG00000116954	64121	RRAGC	0	0	0	1	0	0	0		141
ENSG00000173575	1106	CHD2	0	0	0	1	1	0	0		141
ENSG00000153922	1105	CHD1	0	0	0	1	0	0	1		141
ENSG00000112031	54516	MTRF1L	0	0	0	1	0	0	0		141
ENSG00000131100	529	ATP6V1E1	0	0	0	1	0	0	0		141
ENSG00000025039	58528	RRAGD	0	0	0	1	0	0	0		141
ENSG00000120662	9617	MTRF1	0	0	0	1	0	0	0		147
ENSG00000213760	534	ATP6V1G2	0	0	0	1	0	0	0		147
ENSG00000173992	9973	CCS	0	0	0	1	0	0	0		151
ENSG00000100038	8940	TOP3B	0	0	0	1	0	0	0		151
ENSG00000138032	5495	PPM1B	0	0	0	1	0	0	0		155
ENSG00000100614	5494	PPM1A	0	0	0	1	0	0	0		164
ENSG00000213889	147699	PPM1N	0	0	0	1	0	0	0		164
ENSG00000160469	84446	BRSK1	0	0	0	1	1	0	0		164
ENSG00000108479	2584	GALK1	0	0	0	1	0	0	0		164
ENSG00000174371	9156	EXO1	0	0	0	1	1	0	0		164
ENSG00000174672	9024	BRSK2	0	0	0	1	0	1	0		173
ENSG00000186462	4674	NAP1L2	0	0	0	1	0	0	0		173
ENSG00000116001	7072	TIA1	0	0	0	1	0	0	0		178
ENSG00000151923	7073	TIAL1	0	0	0	1	0	0	0		178
ENSG00000147955	10280	SIGMAR1	0	0	0	1	0	0	0		178
ENSG00000186310	4675	NAP1L3	0	0	0	1	0	0	0		181
ENSG00000157456	9133	CCNB2	0	0	0	1	0	1	0		188
ENSG00000143815	3930	LBR	0	0	0	1	0	0	0		188
ENSG00000146828	56996	SLC12A9	0	0	0	1	0	0	0		188
ENSG00000134057	891	CCNB1	0	0	0	1	1	1	0		188
ENSG00000143155	261726	TIPRL	0	0	0	1	1	0	0		188
ENSG00000149809	7108	TM7SF2	0	0	0	1	0	0	0		188
ENSG00000101413	58490	RPRD1B	0	0	0	1	0	0	0		188
ENSG00000198018	57089	ENTPD7	0	0	0	1	0	0	0		188
ENSG00000141425	55197	RPRD1A	0	0	0	1	0	0	0		188
ENSG00000170004	1107	CHD3	0	0	0	1	0	0	0		188
ENSG00000116254	26038	CHD5	0	0	0	1	0	0	1		188
ENSG00000059573	5832	ALDH18A1	0	0	0	1	0	0	0		199
ENSG00000111642	1108	CHD4	0	0	0	1	0	0	1		199
ENSG00000124177	84181	CHD6	0	0	0	1	0	0	0		199
ENSG00000177200	80205	CHD9	0	0	0	1	0	0	0		199
ENSG00000171316	55636	CHD7	0	0	0	1	0	0	1		199
ENSG00000163125	23248	RPRD2	0	0	0	1	0	0	0		199
ENSG00000100888	57680	CHD8	0	0	0	1	0	0	1		199
ENSG00000136982	79075	DSCC1	1	0	0	1	0	0	1	91	199
ENSG00000126254	79171	RBM42	0	0	0	1	0	0	0		205
ENSG00000047249	51606	ATP6V1H	0	0	0	1	0	0	0		205
ENSG00000184056	26276	VPS33B	0	0	0	1	0	0	0		208
ENSG00000139719	65082	VPS33A	0	0	0	1	0	0	0		208
ENSG00000172893	1717	DHCR7	0	0	0	1	0	0	0		208
ENSG00000114166	8850	KAT2B	0	0	0	1	0	0	1		208
ENSG00000108773	2648	KAT2A	0	0	0	1	0	0	1		211
ENSG00000078269	8871	SYNJ2	0	0	0	1	0	0	0		211
ENSG00000159082	8867	SYNJ1	0	0	0	1	0	0	0		211
ENSG00000101199	55738	ARFGAP1	0	0	0	1	0	0	0		216
ENSG00000196455	30849	PIK3R4	0	0	0	1	0	0	0		216
ENSG00000197217	9583	ENTPD4	0	0	0	1	0	0	0		216
ENSG00000096070	27154	BRPF3	0	0	0	1	0	0	0		216
ENSG00000100425	23774	BRD1	0	0	0	1	0	0	0		216
ENSG00000156983	7862	BRPF1	0	0	0	1	0	0	0		225
ENSG00000181625	79008	SLX1B	0	0	0	1	1	0	0		225
ENSG00000132207	548593	SLX1A	0	0	0	1	1	0	0		225
ENSG00000147082	85417	CCNB3	0	0	0	1	0	1	0		225
ENSG00000145386	890	CCNA2	0	0	0	1	1	1	0		225
ENSG00000167703	124935	SLC43A2	0	0	0	1	0	0	0		225
ENSG00000129003	54832	VPS13C	0	0	0	1	0	0	0		225
ENSG00000170786	195814	SDR16C5	0	0	0	1	0	0	0		225
ENSG00000197969	23230	VPS13A	0	0	0	1	0	0	0		225
ENSG00000141252	55275	VPS53	0	0	0	1	0	0	0		240
ENSG00000149150	8501	SLC43A1	0	0	0	1	0	0	0		240
ENSG00000133101	8900	CCNA1	0	0	0	1	0	1	0		240
ENSG00000162496	9249	DHRS3	0	0	0	1	0	0	0		240
ENSG00000170509	345275	HSD17B13	0	0	0	1	0	0	0		240
ENSG00000128829	440275	EIF2AK4	0	0	0	1	0	0	0		240
ENSG00000102221	9767	JADE3	0	0	0	1	0	0	0		240
ENSG00000074803	6557	SLC12A1	0	0	0	1	0	0	0		240
ENSG00000113504	10723	SLC12A7	0	0	0	1	0	0	0		240
ENSG00000121039	157506	RDH10	0	0	0	1	0	0	0		240
ENSG00000070915	6559	SLC12A3	0	0	0	1	0	0	0		240
ENSG00000124140	57468	SLC12A5	0	0	0	1	0	0	0		240
ENSG00000140199	9990	SLC12A6	0	0	0	1	0	0	0		240
ENSG00000064651	6558	SLC12A2	0	0	0	1	0	0	0		240
ENSG00000124067	6560	SLC12A4	0	0	0	1	0	0	0		240
ENSG00000134802	29015	SLC43A3	0	0	0	1	0	0	0		240
ENSG00000077684	79960	JADE1	0	0	0	1	0	1	0		240
ENSG00000103047	79613	TANGO6	0	0	0	1	0	0	0		240
ENSG00000198189	51170	HSD17B11	0	0	0	1	0	0	0		264
ENSG00000138185	953	ENTPD1	0	0	0	1	0	0	0		264
ENSG00000204084	3633	INPP5B	0	0	0	1	0	0	0		264
ENSG00000101224	994	CDC25B	0	0	0	1	0	1	0		264
ENSG00000168032	956	ENTPD3	0	0	0	1	0	0	0		264
ENSG00000048707	55187	VPS13D	0	0	0	1	0	0	0		264
ENSG00000188833	377841	ENTPD8	0	0	0	1	0	0	0		264
ENSG00000198925	79065	ATG9A	0	0	0	1	0	0	0		264
ENSG00000122126	4952	OCRL	0	0	0	1	0	0	0		264
ENSG00000043143	23338	JADE2	0	0	0	1	0	0	0		264
ENSG00000158402	995	CDC25C	0	0	0	1	1	1	0		264
ENSG00000054179	954	ENTPD2	0	0	0	1	0	0	0		264
ENSG00000185133	27124	INPP5J	0	0	0	1	0	0	0		264
ENSG00000181652	285973	ATG9B	0	0	0	1	0	0	0		264
ENSG00000275023	4302	MLLT6	0	0	0	1	0	0	0		264
ENSG00000134109	9695	EDEM1	0	0	0	1	0	0	0		264
ENSG00000075651	5337	PLD1	0	0	0	1	0	0	0		264
ENSG00000164045	993	CDC25A	0	0	0	1	0	1	0		264
ENSG00000129219	5338	PLD2	0	0	0	1	0	0	0		264
ENSG00000138688	84162	KIAA1109	0	0	0	1	0	0	0		264
ENSG00000105173	898	CCNE1	0	0	0	1	0	1	0		264
ENSG00000131725	54521	WDR44	0	0	0	1	0	0	0		264
ENSG00000078403	8028	MLLT10	0	0	0	1	0	0	0		264
ENSG00000152669	10309	CCNO	0	0	0	1	1	0	0		284
ENSG00000175305	9134	CCNE2	0	0	0	1	0	1	0		284
ENSG00000135541	54806	AHI1	0	0	0	1	0	0	0		284
ENSG00000168918	3635	INPP5D	0	0	0	1	0	0	0		284
ENSG00000165458	3636	INPPL1	0	0	0	1	0	0	0		284
ENSG00000132549	157680	VPS13B	0	0	0	1	0	0	0		284
ENSG00000112576	896	CCND3	0	0	0	1	0	0	0		284
ENSG00000221955	84561	SLC12A8	0	0	0	1	0	0	0		298
ENSG00000148384	56623	INPP5E	0	0	0	1	0	0	0		298
ENSG00000132376	51763	INPP5K	0	0	0	1	0	0	0		298
ENSG00000118971	894	CCND2	0	0	0	1	0	0	0		298
ENSG00000172071	9451	EIF2AK3	0	0	0	1	0	0	0		298
ENSG00000110092	595	CCND1	0	0	0	1	1	1	0		298
ENSG00000023171	57476	GRAMD1B	0	0	0	1	0	0	0		298
ENSG00000089351	57655	GRAMD1A	0	0	0	1	0	0	0		298
ENSG00000178075	54762	GRAMD1C	0	0	0	1	0	0	0		308
ENSG00000198604	11177	BAZ1A	0	0	0	1	0	0	1		308
ENSG00000086232	27102	EIF2AK1	0	0	0	1	0	0	0		308
ENSG00000055332	5610	EIF2AK2	0	0	0	1	0	0	0		308
ENSG00000213999	100271849	MEF2B	0	0	0	1	0	0	0		308
ENSG00000085511	4216	MAP3K4	0	0	0	1	0	0	0		308
ENSG00000064489	4207	BORCS8-MEF2B	0	0	0	1	0	0	0		316
ENSG00000155324	65983	GRAMD3	0	0	0	1	0	0	0		316
ENSG00000175318	196996	GRAMD2	0	0	0	1	0	0	0		316
ENSG00000111206	2305	FOXM1	0	0	0	1	1	1	0		316
ENSG00000171634	2186	BPTF	0	0	0	1	0	0	1		316
ENSG00000123636	29994	BAZ2B	0	0	0	1	0	0	0		316
ENSG00000009954	9031	BAZ1B	0	0	0	1	1	0	1		316
ENSG00000076108	11176	BAZ2A	0	0	0	1	0	0	1		323
ENSG00000196712	4763	NF1	0	0	0	1	0	0	0		323
ENSG00000118689	2309	FOXO3	0	0	0	1	1	0	0		323
ENSG00000150907	2308	FOXO1	0	0	0	1	1	0	0		332
ENSG00000184481	4303	FOXO4	0	0	0	1	1	1	0		332
ENSG00000204060	100132074	FOXO6	0	0	0	1	0	0	0		332
ENSG00000100462	10419	PRMT5	0	0	0	1	0	1	0		332
ENSG00000215305	64601	VPS16	0	0	0	1	0	0	0		332
ENSG00000099954	27443	CECR2	0	0	0	1	0	0	1		332
ENSG00000088298	55741	EDEM2	0	0	0	1	0	0	0		342
ENSG00000116406	80267	EDEM3	0	0	0	1	0	0	0		342
